# Supplementary material for: [(Z)-1-Amino-2-cyano-2-(4,6-di-2-pyridyl­pyrimidin-2-yl)ethenolato]chlorido(N,N-dimethyl­formamide-κO)zinc(II)
Source: Acta Crystallogr Sect E Struct Rep Online. 2010 May 22;66(Pt 6):m680. doi: 10.1107/S1600536810017770 (PMC2979429; doi:10.1107/S1600536810017770)
Supplement: Supplementary file 1 [file e-66-0m680-sup1.cif]

##############################################################################
###                                                                        ###
###        Electronic paper (Acta Crystallographica Section E)             ###
###                                                                        ###
##############################################################################
#                                                                            #
# This CIF contains the data in a paper accepted for publication in Acta     #
# Crystallographica Section E. It conforms to the requirements of Notes      #
# for Authors for Section E, and has been peer reviewed under the auspices   #
# of the IUCr Commission on Journals.                                        #
#                                                                            #
# Full details of the Crystallographic Information File format               #
# are given in the paper "The Crystallographic Information File (CIF):       #
# a New Standard Archive File for Crystallography" by S. R. Hall, F. H.      #
# Allen and I. D. Brown [Acta Cryst. (1991), A47, 655-685].                  #
#                                                                            #
# The current version of the core CIF dictionary is obtainable from          #
# ftp://ftp.iucr.org/pub/cif_core.dic. The current version number is 2.4.    #
#                                                                            #
# Software is freely available for graphical display of the structure(s) in  #
# this CIF.  For information consult the CIF home page http://www.iucr.org/  #
# cif/home.html                                                              #
#                                                                            #
# This file may be used for bona fide research purposes within the           #
# scientific community so long as proper attribution is given to the journal # 
# article from which it was obtained.                                        #
#                                                                            #
##############################################################################
                                             
data_global
_audit_creation_method     SHELXL-97
_journal_date_recd_electronic     2010-04-01
_journal_date_accepted     2010-05-14
_journal_name_full     'Acta Crystallographica, Section E'
_journal_year     2010
_journal_volume     66
_journal_issue      6
_journal_page_first     m680
_journal_page_last     m680
_journal_paper_category     QM
_journal_coeditor_code     CV2708
_publ_contact_author_name     'Fangfang Jian'
_publ_contact_author_address
;
New Materials and Function Coordination Chemistry Laboratory
Qingdao University of Science and Technology,
Qingdao 266042,
People's Republic of China
;
_publ_contact_author_email     ffj2003@163169.net
_publ_contact_author_fax     '86-532-84023606'
_publ_contact_author_phone     '86-532-84023606'
_publ_section_title
;
[(<i>Z</i>)-1-Amino-2-cyano-2-(4,6-di-2-pyridylpyrimidin-2-
yl)ethenolato]chlorido(<i>N</i>,<i>N</i>-dimethylformamide-\k>i>O</i>)zinc(II)
;
loop_
    _publ_author_name
    _publ_author_footnote
    _publ_author_address
    'Fangfang Jian' ?
;
New Materials & Function Coordination Chemistry Laboratory
Qingdao University of Science & Technology
Qingdao 266042
People's Republic of China
;
    'Mei Du' ?
;
New Materials & Function Coordination Chemistry Laboratory
Qingdao University of Science & Technology
Qingdao 266042
People's Republic of China
;
data_I
_audit_creation_method     SHELXL-97
_chemical_name_systematic
;
[(<i>Z</i>)-1-Amino-2-cyano-2-(4,6-di-2-pyridylpyrimidin-2-
yl)ethenolato]chlorido(<i>N</i>,<i>N</i>-dimethylformamide-\k>i>O</i>)zinc(II)
;
_chemical_name_common     ?
_chemical_formula_moiety     'C20 H18 Cl N7 O2 Zn '
_chemical_formula_sum     'C20 H18 Cl N7 O2 Zn'
_chemical_formula_iupac     '[Zn (C17 H11 N6 O) Cl (C3 H7 N O)]'
_chemical_formula_weight     489.23
_chemical_melting_point     ?
_symmetry_cell_setting     Triclinic
_symmetry_space_group_name_H-M     'P -1'
_symmetry_space_group_name_Hall     '-p 1'
loop_
    _symmetry_equiv_pos_as_xyz
    'x, y, z'
    '-x, -y, -z'
_cell_length_a     8.5610(17)
_cell_length_b     11.250(2)
_cell_length_c     12.259(3)
_cell_angle_alpha     110.70(3)
_cell_angle_beta     91.36(3)
_cell_angle_gamma     101.37(3)
_cell_volume     1077.1(4)
_cell_formula_units_Z     2
_cell_measurement_reflns_used     25
_cell_measurement_theta_min     4
_cell_measurement_theta_max     14
_cell_measurement_temperature     295(2)
_exptl_crystal_description     block
_exptl_crystal_colour     red
_exptl_crystal_size_max     0.20
_exptl_crystal_size_mid     0.17
_exptl_crystal_size_min     0.15
_exptl_crystal_density_diffrn     1.509
_exptl_crystal_density_meas     ?
_exptl_crystal_density_method     'not measured'
_exptl_crystal_F_000     500
_exptl_absorpt_coefficient_mu     1.296
_exptl_absorpt_correction_type     none
_exptl_absorpt_process_details     ?
_exptl_absorpt_correction_T_min     ?
_exptl_absorpt_correction_T_max     ?
_exptl_special_details
;
;
_diffrn_ambient_temperature     295(2)
_diffrn_radiation_type     MoK\a
_diffrn_radiation_wavelength     0.71073
_diffrn_radiation_source     'fine-focus sealed tube'
_diffrn_radiation_monochromator     graphite
_diffrn_measurement_device_type     'Enraf--Nonius CAD-4 diffractometer'
_diffrn_measurement_method     \w
_diffrn_detector_area_resol_mean     ?
_diffrn_reflns_number     10564
_diffrn_reflns_av_R_equivalents     0.0259
_diffrn_reflns_av_sigmaI/netI     0.3425
_diffrn_reflns_theta_min     3.04
_diffrn_reflns_theta_max     27.48
_diffrn_reflns_theta_full     27.48
_diffrn_measured_fraction_theta_max     0.984
_diffrn_measured_fraction_theta_full     0.984
_diffrn_reflns_limit_h_min     -10
_diffrn_reflns_limit_h_max     11
_diffrn_reflns_limit_k_min     -14
_diffrn_reflns_limit_k_max     14
_diffrn_reflns_limit_l_min     -15
_diffrn_reflns_limit_l_max     15
_diffrn_standards_number     3
_diffrn_standards_interval_count     100
_diffrn_standards_interval_time     ?
_diffrn_standards_decay_%     0
_refine_special_details
;
Refinement of <i>F</i>^2^ against ALL reflections. The weighted <i>R</i>-factor
wR and goodness of fit <i>S</i> are based on <i>F</i>^2^, conventional
<i>R</i>-factors <i>R</i> are based on <i>F</i>, with <i>F</i> set to zero for
negative <i>F</i>^2^. The threshold expression of <i>F</i>^2^ >
\s(<i>F</i>^2^) is used only for calculating <i>R</i>-factors(gt) etc. and is
not relevant to the choice of reflections for refinement. <i>R</i>-factors
based on <i>F</i>^2^ are statistically about twice as large as those based on
<i>F</i>, and <i>R</i>- factors based on ALL data will be even larger.
;
_reflns_number_total     4863
_reflns_number_gt     4214
_reflns_threshold_expression     I>2sigma(I)
_refine_ls_structure_factor_coef     Fsqd
_refine_ls_matrix_type     full
_refine_ls_R_factor_all     0.0573
_refine_ls_R_factor_gt     0.0493
_refine_ls_wR_factor_gt     0.1458
_refine_ls_wR_factor_ref     0.1665
_refine_ls_goodness_of_fit_ref     1.089
_refine_ls_restrained_S_all     1.089
_refine_ls_number_reflns     4863
_refine_ls_number_parameters     284
_refine_ls_number_restraints     0
_refine_ls_hydrogen_treatment     mixed
_refine_ls_weighting_scheme     calc
_refine_ls_weighting_details
         'calc w=1/[\s^2^(Fo^2^)+(0.1038P)^2^+0.7320P] where P=(Fo^2^+2Fc^2^)/3'
_atom_sites_solution_hydrogens     geom
_atom_sites_solution_primary     direct
_atom_sites_solution_secondary     difmap
_refine_ls_shift/su_max     0.001
_refine_ls_shift/su_mean     0.000
_refine_diff_density_max     1.580
_refine_diff_density_min     -0.584
_refine_ls_extinction_method     none
_refine_ls_extinction_coef     ?
loop_
    _atom_type_symbol
    _atom_type_description
    _atom_type_scat_dispersion_real
    _atom_type_scat_dispersion_imag
    _atom_type_scat_source
    'C' 'C' 0.0033 0.0016
                         'International Tables Vol C Tables 4.2.6.8 and 6.1.1.4'
    'H' 'H' 0.0000 0.0000
                         'International Tables Vol C Tables 4.2.6.8 and 6.1.1.4'
    'N' 'N' 0.0061 0.0033
                         'International Tables Vol C Tables 4.2.6.8 and 6.1.1.4'
    'O' 'O' 0.0106 0.0060
                         'International Tables Vol C Tables 4.2.6.8 and 6.1.1.4'
    'Zn' 'Zn' 0.2839 1.4301
                         'International Tables Vol C Tables 4.2.6.8 and 6.1.1.4'
    'Cl' 'Cl' 0.1484 0.1585
                         'International Tables Vol C Tables 4.2.6.8 and 6.1.1.4'
_computing_data_collection     'CAD-4 Software (Enraf--Nonius, 1989)'
_computing_cell_refinement     'CAD-4 Software(Enraf--Nonius, 1989)'
_computing_data_reduction     'NRCVAX (Gabe <i>et al.</i>,  1989)'
_computing_structure_solution     'SHELXS97 (Sheldrick, 2008)'
_computing_structure_refinement     'SHELXL97 (Sheldrick, 2008)'
_computing_molecular_graphics     'SHELXTL (Sheldrick, 2008)'
_computing_publication_material     'WinGX (Farrugia, 1999)'
loop_
    _atom_site_type_symbol
    _atom_site_label
    _atom_site_fract_x
    _atom_site_fract_y
    _atom_site_fract_z
    _atom_site_U_iso_or_equiv
    _atom_site_adp_type
    _atom_site_calc_flag
    _atom_site_refinement_flags
    _atom_site_occupancy
    _atom_site_disorder_assembly
    _atom_site_disorder_group
    Zn Zn1 0.33598(4) 0.22665(3) 0.92885(3) 0.03870(16) Uani d . 1 . .
    Cl Cl1 0.17317(10) 0.36222(8) 1.02298(8) 0.0497(2) Uani d . 1 . .
    O O1 0.5618(3) 0.3196(3) 0.9911(2) 0.0511(6) Uani d . 1 . .
    O O2 0.3716(3) 0.2649(3) 0.7773(2) 0.0542(6) Uani d . 1 . .
    N N1 0.3389(4) -0.0424(3) 1.3640(3) 0.0566(8) Uani d . 1 . .
    N N2 0.4266(4) 0.0756(3) 1.2026(3) 0.0496(7) Uani d . 1 . .
    N N3 0.3565(3) 0.1094(2) 1.0273(2) 0.0328(5) Uani d . 1 . .
    N N4 0.1814(3) 0.0487(3) 0.8275(2) 0.0401(6) Uani d . 1 . .
    N N5 0.7321(5) 0.3459(4) 1.3637(3) 0.0727(10) Uani d . 1 . .
    N N6 0.7680(4) 0.4302(3) 1.1244(3) 0.0591(8) Uani d . 1 . .
    H H6A 0.8020 0.4736 1.0811 0.071 Uiso calc R 1 . .
    H H6B 0.8209 0.4462 1.1904 0.071 Uiso calc R 1 . .
    N N7 0.4824(4) 0.3814(3) 0.6721(3) 0.0499(7) Uani d . 1 . .
    C C1 0.3016(6) -0.0996(5) 1.4418(4) 0.0646(11) Uani d . 1 . .
    H H1B 0.3465 -0.0551 1.5189 0.078 Uiso calc R 1 . .
    C C2 0.2027(5) -0.2183(5) 1.4156(4) 0.0628(10) Uani d . 1 . .
    H H2B 0.1794 -0.2530 1.4733 0.075 Uiso calc R 1 . .
    C C3 0.1376(6) -0.2861(5) 1.3011(4) 0.0655(11) Uani d . 1 . .
    H H3A 0.0698 -0.3679 1.2799 0.079 Uiso calc R 1 . .
    C C4 0.1749(5) -0.2300(4) 1.2179(4) 0.0562(9) Uani d . 1 . .
    H H4A 0.1348 -0.2746 1.1397 0.067 Uiso calc R 1 . .
    C C5 0.2727(4) -0.1070(3) 1.2534(3) 0.0417(7) Uani d . 1 . .
    C C6 0.3068(4) -0.0356(3) 1.1717(3) 0.0375(6) Uani d . 1 . .
    C C7 0.2136(4) -0.0771(3) 1.0636(3) 0.0377(6) Uani d . 1 . .
    H H7A 0.1342 -0.1533 1.0386 0.045 Uiso calc R 1 . .
    C C8 0.2430(3) -0.0020(3) 0.9955(2) 0.0344(6) Uani d . 1 . .
    C C9 0.1483(3) -0.0380(3) 0.8802(2) 0.0358(6) Uani d . 1 . .
    C C10 0.0349(4) -0.1544(3) 0.8286(3) 0.0460(7) Uani d . 1 . .
    H H10A 0.0137 -0.2141 0.8658 0.055 Uiso calc R 1 . .
    C C11 -0.0458(5) -0.1798(4) 0.7204(3) 0.0538(9) Uani d . 1 . .
    H H11A -0.1233 -0.2562 0.6850 0.065 Uiso calc R 1 . .
    C C12 -0.0105(4) -0.0919(4) 0.6666(3) 0.0526(8) Uani d . 1 . .
    H H12A -0.0620 -0.1085 0.5934 0.063 Uiso calc R 1 . .
    C C13 0.1019(4) 0.0213(4) 0.7218(3) 0.0483(8) Uani d . 1 . .
    H H13A 0.1242 0.0815 0.6852 0.058 Uiso calc R 1 . .
    C C14 0.4514(3) 0.1485(3) 1.1287(2) 0.0354(6) Uani d . 1 . .
    C C15 0.5791(4) 0.2644(3) 1.1610(3) 0.0385(6) Uani d . 1 . .
    C C16 0.6641(4) 0.3068(3) 1.2730(3) 0.0448(7) Uani d . 1 . .
    C C17 0.6313(4) 0.3365(3) 1.0886(3) 0.0392(6) Uani d . 1 . .
    C C18 0.4729(4) 0.3546(4) 0.7681(3) 0.0460(7) Uani d . 1 . .
    C C19 0.3704(7) 0.3062(5) 0.5696(4) 0.0831(15) Uani d . 1 . .
    H H19A 0.2953 0.2405 0.5858 0.125 Uiso calc R 1 . .
    H H19B 0.4275 0.2655 0.5053 0.125 Uiso calc R 1 . .
    H H19C 0.3140 0.3627 0.5496 0.125 Uiso calc R 1 . .
    C C20 0.6072(6) 0.4868(4) 0.6641(4) 0.0608(10) Uani d . 1 . .
    H H20A 0.6742 0.5285 0.7370 0.091 Uiso calc R 1 . .
    H H20B 0.5583 0.5493 0.6478 0.091 Uiso calc R 1 . .
    H H20C 0.6709 0.4516 0.6022 0.091 Uiso calc R 1 . .
    H H1 0.546(5) 0.406(4) 0.831(4) 0.056(11) Uiso d . 1 . .
loop_
    _atom_site_aniso_label
    _atom_site_aniso_U_11
    _atom_site_aniso_U_22
    _atom_site_aniso_U_33
    _atom_site_aniso_U_12
    _atom_site_aniso_U_13
    _atom_site_aniso_U_23
    Zn1 0.0394(2) 0.0427(2) 0.0365(2) 0.00096(15) 0.00087(14) 0.02205(16)
    Cl1 0.0495(5) 0.0453(4) 0.0573(5) 0.0067(3) 0.0090(4) 0.0242(4)
    O1 0.0415(12) 0.0654(16) 0.0501(13) -0.0046(11) -0.0003(10) 0.0344(12)
    O2 0.0582(15) 0.0631(16) 0.0436(13) -0.0035(12) 0.0051(11) 0.0313(12)
    N1 0.068(2) 0.0629(19) 0.0421(15) 0.0026(15) -0.0026(14) 0.0297(14)
    N2 0.0516(16) 0.0552(17) 0.0468(15) 0.0107(13) 0.0047(12) 0.0251(13)
    N3 0.0365(12) 0.0333(11) 0.0290(11) 0.0053(9) 0.0033(9) 0.0130(9)
    N4 0.0424(13) 0.0445(14) 0.0350(13) 0.0048(11) 0.0015(10) 0.0191(11)
    N5 0.074(2) 0.079(3) 0.055(2) -0.0010(19) -0.0158(17) 0.0238(18)
    N6 0.0483(17) 0.0606(19) 0.067(2) -0.0140(14) -0.0101(14) 0.0364(16)
    N7 0.0607(18) 0.0525(16) 0.0411(14) 0.0061(13) 0.0101(13) 0.0257(12)
    C1 0.079(3) 0.077(3) 0.046(2) 0.009(2) 0.0025(18) 0.0359(19)
    C2 0.068(2) 0.080(3) 0.063(2) 0.018(2) 0.0154(19) 0.052(2)
    C3 0.070(3) 0.063(2) 0.073(3) -0.003(2) 0.000(2) 0.046(2)
    C4 0.063(2) 0.056(2) 0.055(2) -0.0007(17) -0.0042(17) 0.0341(17)
    C5 0.0447(16) 0.0456(17) 0.0432(16) 0.0119(13) 0.0056(12) 0.0253(13)
    C6 0.0407(15) 0.0404(15) 0.0376(15) 0.0112(12) 0.0084(12) 0.0202(12)
    C7 0.0402(15) 0.0362(14) 0.0373(14) 0.0037(11) 0.0035(11) 0.0169(12)
    C8 0.0369(14) 0.0351(14) 0.0325(13) 0.0080(11) 0.0044(11) 0.0137(11)
    C9 0.0342(14) 0.0401(15) 0.0333(14) 0.0081(11) 0.0044(11) 0.0138(11)
    C10 0.0490(18) 0.0418(16) 0.0439(17) 0.0021(13) -0.0014(13) 0.0164(13)
    C11 0.0513(19) 0.0502(19) 0.0464(18) -0.0023(15) -0.0069(15) 0.0092(15)
    C12 0.0515(19) 0.062(2) 0.0381(17) 0.0084(16) -0.0079(14) 0.0143(15)
    C13 0.0515(19) 0.057(2) 0.0364(16) 0.0049(15) -0.0040(13) 0.0217(14)
    C14 0.0358(14) 0.0375(14) 0.0354(14) 0.0085(11) 0.0046(11) 0.0161(11)
    C15 0.0376(14) 0.0402(15) 0.0376(15) 0.0041(12) 0.0004(11) 0.0164(12)
    C16 0.0436(17) 0.0468(17) 0.0401(17) 0.0031(13) -0.0038(13) 0.0153(13)
    C17 0.0332(14) 0.0401(15) 0.0434(16) 0.0045(11) 0.0018(11) 0.0163(13)
    C18 0.0488(18) 0.0525(19) 0.0398(16) 0.0079(15) 0.0064(13) 0.0223(14)
    C19 0.110(4) 0.086(3) 0.048(2) -0.009(3) -0.012(2) 0.036(2)
    C20 0.075(3) 0.058(2) 0.061(2) 0.0138(19) 0.027(2) 0.0358(18)
_geom_special_details
;
All esds (except the esd in the dihedral angle between two l.s. planes) are
estimated using the full covariance matrix. The cell esds are taken into
account individually in the estimation of esds in distances, angles and
torsion angles; correlations between esds in cell parameters are only used
when they are defined by crystal symmetry. An approximate (isotropic)
treatment of cell esds is used for estimating esds involving l.s. planes.
;
loop_
    _geom_bond_atom_site_label_1
    _geom_bond_atom_site_label_2
    _geom_bond_site_symmetry_2
    _geom_bond_distance
    _geom_bond_publ_flag
    Zn1 O1 . 1.996(3) ?
    Zn1 O2 . 2.066(2) ?
    Zn1 N4 . 2.103(3) ?
    Zn1 N3 . 2.106(2) ?
    Zn1 Cl1 . 2.2956(12) ?
    O1 C17 . 1.256(4) ?
    O2 C18 . 1.234(4) ?
    N1 C1 . 1.338(5) ?
    N1 C5 . 1.339(5) ?
    N2 C6 . 1.378(4) ?
    N2 C14 . 1.416(4) ?
    N3 C8 . 1.350(4) ?
    N3 C14 . 1.350(4) ?
    N4 C9 . 1.339(4) ?
    N4 C13 . 1.353(4) ?
    N5 C16 . 1.136(5) ?
    N6 C17 . 1.355(4) ?
    N6 H6A . 0.8600 ?
    N6 H6B . 0.8600 ?
    N7 C18 . 1.314(4) ?
    N7 C19 . 1.444(6) ?
    N7 C20 . 1.465(5) ?
    C1 C2 . 1.357(6) ?
    C1 H1B . 0.9300 ?
    C2 C3 . 1.379(6) ?
    C2 H2B . 0.9300 ?
    C3 C4 . 1.389(5) ?
    C3 H3A . 0.9300 ?
    C4 C5 . 1.380(5) ?
    C4 H4A . 0.9300 ?
    C5 C6 . 1.491(4) ?
    C6 C7 . 1.406(4) ?
    C7 C8 . 1.378(4) ?
    C7 H7A . 0.9300 ?
    C8 C9 . 1.493(4) ?
    C9 C10 . 1.394(4) ?
    C10 C11 . 1.388(5) ?
    C10 H10A . 0.9300 ?
    C11 C12 . 1.362(6) ?
    C11 H11A . 0.9300 ?
    C12 C13 . 1.372(5) ?
    C12 H12A . 0.9300 ?
    C13 H13A . 0.9300 ?
    C14 C15 . 1.451(4) ?
    C15 C16 . 1.413(4) ?
    C15 C17 . 1.426(4) ?
    C18 H1 . 0.91(4) ?
    C19 H19A . 0.9600 ?
    C19 H19B . 0.9600 ?
    C19 H19C . 0.9600 ?
    C20 H20A . 0.9600 ?
    C20 H20B . 0.9600 ?
    C20 H20C . 0.9600 ?
loop_
    _geom_contact_atom_site_label_1
    _geom_contact_atom_site_label_2
    _geom_contact_distance
    _geom_contact_site_symmetry_1
    _geom_contact_site_symmetry_2
    _geom_contact_publ_flag
    Cg1 Cg1 3.809(3) . 2_675 y
    Cg1 Cg2 3.834(3) . 2_775 y
loop_
    _geom_angle_atom_site_label_1
    _geom_angle_atom_site_label_2
    _geom_angle_atom_site_label_3
    _geom_angle_site_symmetry_1
    _geom_angle_site_symmetry_3
    _geom_angle
    _geom_angle_publ_flag
    O1 Zn1 O2 . . 89.37(11) ?
    O1 Zn1 N4 . . 146.12(12) ?
    O2 Zn1 N4 . . 88.67(11) ?
    O1 Zn1 N3 . . 87.29(10) ?
    O2 Zn1 N3 . . 149.32(11) ?
    N4 Zn1 N3 . . 77.58(10) ?
    O1 Zn1 Cl1 . . 107.51(9) ?
    O2 Zn1 Cl1 . . 103.78(9) ?
    N4 Zn1 Cl1 . . 105.79(8) ?
    N3 Zn1 Cl1 . . 106.30(7) ?
    C17 O1 Zn1 . . 126.9(2) ?
    C18 O2 Zn1 . . 125.8(2) ?
    C1 N1 C5 . . 117.3(3) ?
    C6 N2 C14 . . 120.6(3) ?
    C8 N3 C14 . . 119.3(2) ?
    C8 N3 Zn1 . . 114.61(19) ?
    C14 N3 Zn1 . . 124.8(2) ?
    C9 N4 C13 . . 118.6(3) ?
    C9 N4 Zn1 . . 115.2(2) ?
    C13 N4 Zn1 . . 125.8(2) ?
    C17 N6 H6A . . 120.0 ?
    C17 N6 H6B . . 120.0 ?
    H6A N6 H6B . . 120.0 ?
    C18 N7 C19 . . 120.9(3) ?
    C18 N7 C20 . . 121.7(3) ?
    C19 N7 C20 . . 117.4(3) ?
    N1 C1 C2 . . 124.4(4) ?
    N1 C1 H1B . . 117.8 ?
    C2 C1 H1B . . 117.8 ?
    C1 C2 C3 . . 118.3(4) ?
    C1 C2 H2B . . 120.9 ?
    C3 C2 H2B . . 120.9 ?
    C2 C3 C4 . . 118.8(4) ?
    C2 C3 H3A . . 120.6 ?
    C4 C3 H3A . . 120.6 ?
    C5 C4 C3 . . 118.8(4) ?
    C5 C4 H4A . . 120.6 ?
    C3 C4 H4A . . 120.6 ?
    N1 C5 C4 . . 122.3(3) ?
    N1 C5 C6 . . 115.6(3) ?
    C4 C5 C6 . . 122.0(3) ?
    N2 C6 C7 . . 118.5(3) ?
    N2 C6 C5 . . 120.6(3) ?
    C7 C6 C5 . . 120.8(3) ?
    C8 C7 C6 . . 118.3(3) ?
    C8 C7 H7A . . 120.9 ?
    C6 C7 H7A . . 120.9 ?
    N3 C8 C7 . . 123.4(3) ?
    N3 C8 C9 . . 114.8(3) ?
    C7 C8 C9 . . 121.8(3) ?
    N4 C9 C10 . . 121.5(3) ?
    N4 C9 C8 . . 115.4(3) ?
    C10 C9 C8 . . 123.1(3) ?
    C11 C10 C9 . . 118.8(3) ?
    C11 C10 H10A . . 120.6 ?
    C9 C10 H10A . . 120.6 ?
    C12 C11 C10 . . 119.5(3) ?
    C12 C11 H11A . . 120.3 ?
    C10 C11 H11A . . 120.3 ?
    C11 C12 C13 . . 119.2(3) ?
    C11 C12 H12A . . 120.4 ?
    C13 C12 H12A . . 120.4 ?
    N4 C13 C12 . . 122.5(3) ?
    N4 C13 H13A . . 118.8 ?
    C12 C13 H13A . . 118.8 ?
    N3 C14 N2 . . 119.8(3) ?
    N3 C14 C15 . . 119.9(3) ?
    N2 C14 C15 . . 120.3(3) ?
    C16 C15 C17 . . 116.8(3) ?
    C16 C15 C14 . . 117.0(3) ?
    C17 C15 C14 . . 126.1(3) ?
    N5 C16 C15 . . 177.3(4) ?
    O1 C17 N6 . . 115.8(3) ?
    O1 C17 C15 . . 125.4(3) ?
    N6 C17 C15 . . 118.9(3) ?
    O2 C18 N7 . . 123.6(3) ?
    O2 C18 H1 . . 119(3) ?
    N7 C18 H1 . . 117(3) ?
    N7 C19 H19A . . 109.5 ?
    N7 C19 H19B . . 109.5 ?
    H19A C19 H19B . . 109.5 ?
    N7 C19 H19C . . 109.5 ?
    H19A C19 H19C . . 109.5 ?
    H19B C19 H19C . . 109.5 ?
    N7 C20 H20A . . 109.5 ?
    N7 C20 H20B . . 109.5 ?
    H20A C20 H20B . . 109.5 ?
    N7 C20 H20C . . 109.5 ?
    H20A C20 H20C . . 109.5 ?
    H20B C20 H20C . . 109.5 ?
loop_
    _geom_hbond_atom_site_label_D
    _geom_hbond_atom_site_label_H
    _geom_hbond_atom_site_label_A
    _geom_hbond_site_symmetry_A
    _geom_hbond_distance_DH
    _geom_hbond_distance_HA
    _geom_hbond_distance_DA
    _geom_hbond_angle_DHA
    _geom_hbond_publ_flag
    N6 H6A Cl1 2_667 0.86 2.57 3.396(4) 161 y
    C10 H10A Cl1 2_557 0.93 2.80 3.670(4) 156 y
