# Supplementary material for: [(Z)-1-Amino-2-cyano-2-(4,6-di-2-pyridyl­pyrimidin-2-yl)ethenolato]chlorido(N,N-dimethyl­formamide-κO)zinc(II)
Source: Acta Crystallogr Sect E Struct Rep Online. 2010 May 22;66(Pt 6):m680. doi: 10.1107/S1600536810017770 (PMC2979429; doi:10.1107/S1600536810017770)
Supplement: Supplementary file 2 [file e-66-0m680-Isup2.hkl]

# 
# h,k,l, Fc-squared, Fo-squared, sigma(Fo-squared) and status flag 
# 
data_I
_shelx_title ' B in P-1' 
_shelx_refln_list_code          4 
_shelx_F_calc_maximum      276.18 
_exptl_crystal_F_000       500.00 
_reflns_d_resolution_high  0.7700 
 
loop_ 
 _symmetry_equiv_pos_as_xyz 
 'x, y, z' 
 '-x, -y, -z' 
 
_cell_length_a     8.5610 
_cell_length_b    11.2497 
_cell_length_c    12.2588 
_cell_angle_alpha 110.705 
_cell_angle_beta   91.355 
_cell_angle_gamma 101.372 
 
_shelx_F_squared_multiplier     1.000 
 
loop_ 
 _refln_index_h 
 _refln_index_k 
 _refln_index_l 
 _refln_F_squared_calc 
 _refln_F_squared_meas 
 _refln_F_squared_sigma 
 _refln_observed_status 
   2   0   0     3994.06     3800.69     65.46 o 
   3   0   0     1018.85     1273.90     20.49 o 
   4   0   0     1194.94     1022.50     13.44 o 
   5   0   0      110.99      121.28      2.14 o 
   6   0   0     1637.86     1698.87     28.72 o 
   7   0   0       95.63      102.43      2.68 o 
   8   0   0      118.16      106.46      7.29 o 
   9   0   0      100.73      101.21     11.34 o 
  10   0   0       99.81      106.87      8.10 o 
 -10   1   0        1.24       -2.43      2.43 o 
  -9   1   0      113.02      130.35     12.95 o 
  -8   1   0      303.03      318.19     12.14 o 
  -7   1   0      632.23      684.16     21.05 o 
  -6   1   0      115.19      158.98      5.26 o 
  -5   1   0     2040.06     2324.12     45.91 o 
  -4   1   0      545.91      583.78     13.36 o 
  -3   1   0     3904.69     4187.24     91.34 o 
  -2   1   0     4658.17     6387.27    159.42 o 
   1   1   0      438.39      178.98      1.52 o 
   2   1   0      988.84      619.71      7.37 o 
   3   1   0       60.08       20.39      1.11 o 
   4   1   0      741.72      849.54     11.56 o 
   5   1   0      853.52      772.82     11.36 o 
   6   1   0       23.26       21.78      1.55 o 
   7   1   0      392.16      384.86      5.98 o 
   8   1   0      154.31      153.27      6.05 o 
   9   1   0        4.81        4.05      1.18 o 
  10   1   0        1.74        0.00      1.62 o 
 -11   2   0       11.86        9.72      4.05 o 
 -10   2   0      187.50      199.17     12.14 o 
  -9   2   0       31.83       38.05      4.86 o 
  -8   2   0        1.78        1.62      3.24 o 
  -7   2   0       22.34       24.29      4.86 o 
  -6   2   0      547.18      603.19     16.19 o 
  -5   2   0       73.00       42.10      2.43 o 
  -4   2   0     2112.67     2410.34     74.49 o 
  -3   2   0       93.04       84.12      0.77 o 
  -2   2   0     2886.27     3266.96     96.35 o 
  -1   2   0     1489.25     2090.57     36.90 o 
   0   2   0     3181.06     2260.52     41.48 o 
   1   2   0     1304.25     1999.70     42.10 o 
   2   2   0     1347.33     1660.40     23.97 o 
   3   2   0     4014.95     3929.75     73.06 o 
   4   2   0      299.48      437.41      6.41 o 
   5   2   0        2.64        3.51      1.78 o 
   6   2   0      712.21      685.14     10.73 o 
   7   2   0      236.73      237.13      4.29 o 
   8   2   0      270.08      249.08      5.22 o 
   9   2   0      108.48       98.21      4.52 o 
  10   2   0        0.41        0.00      1.72 o 
 -11   3   0       24.32       21.86      5.67 o 
 -10   3   0       32.10       40.48      5.67 o 
  -9   3   0      106.39      110.92      8.10 o 
  -8   3   0      208.95      233.99     15.38 o 
  -7   3   0       17.60       23.48      4.86 o 
  -6   3   0       10.36       10.53      3.24 o 
  -5   3   0      485.81      519.80     13.76 o 
  -4   3   0     5028.36     6167.95    239.66 o 
  -3   3   0      196.94      244.52      5.67 o 
  -2   3   0     1674.90     1567.09     26.91 o 
  -1   3   0     3218.16     3822.72     85.55 o 
   0   3   0     3013.17     2479.90     75.70 o 
   1   3   0      672.06      469.49      8.53 o 
   2   3   0     5020.54     6707.21    148.85 o 
   3   3   0     3834.83     4788.52     99.64 o 
   4   3   0     2075.75     1884.02     31.97 o 
   5   3   0      221.78      235.44      3.77 o 
   6   3   0       27.74       23.49      1.91 o 
   7   3   0       77.90       76.06      2.43 o 
   8   3   0      121.87      126.63      4.31 o 
   9   3   0        1.34        2.31      1.36 o 
  10   3   0       59.25       41.11     22.67 o 
 -11   4   0        7.53        8.10      2.86 o 
 -10   4   0       53.80       48.99      4.58 o 
  -9   4   0       95.35      108.14      6.87 o 
  -8   4   0       47.40       50.93      5.67 o 
  -7   4   0      316.19      362.03      9.16 o 
  -6   4   0      322.85      325.10      7.44 o 
  -5   4   0       19.17       22.55      2.08 o 
  -4   4   0     5118.00     6010.50    160.31 o 
  -3   4   0     1466.83     1310.83     33.20 o 
  -2   4   0      141.53      152.62      3.11 o 
  -1   4   0     1614.51     1413.35     24.33 o 
   0   4   0      267.76      274.43      5.24 o 
   1   4   0      135.60      235.44      8.93 o 
   2   4   0     4037.10     4451.38     88.70 o 
   3   4   0     1386.56     1515.21     24.31 o 
   4   4   0       17.73       17.45      1.32 o 
   5   4   0      303.60      252.73      5.11 o 
   6   4   0        4.78        2.11      0.73 o 
   7   4   0        0.23        0.52      1.60 o 
   8   4   0       59.12       54.08      4.81 o 
   9   4   0      128.12      114.92      8.22 o 
 -10   5   0        4.93        7.60      3.43 o 
  -9   5   0       28.66       33.78      4.26 o 
  -8   5   0      183.13      196.03     10.12 o 
  -7   5   0      191.64      198.11      9.31 o 
  -6   5   0      496.76      545.79     33.60 o 
  -5   5   0      473.02      488.73     10.12 o 
  -4   5   0     1780.34     1825.90     33.99 o 
  -3   5   0        3.12        2.16      0.72 o 
  -2   5   0     2995.21     2930.23     65.57 o 
  -1   5   0      198.79      151.15      3.29 o 
   0   5   0       38.75       23.78      1.94 o 
   1   5   0      182.98      208.76      9.70 o 
   2   5   0      446.67      329.19      6.42 o 
   3   5   0      102.93      138.66      3.24 o 
   4   5   0      786.46      875.90     15.13 o 
   5   5   0        1.02        1.21      1.04 o 
   6   5   0       84.92       86.85      3.68 o 
   7   5   0       52.00       62.10      6.62 o 
   8   5   0        8.86        6.80      2.40 o 
   9   5   0        0.72        3.00      1.64 o 
 -10   6   0        0.72       -0.81      2.83 o 
  -9   6   0       82.12       89.72      6.74 o 
  -8   6   0        1.56        0.16      1.35 o 
  -7   6   0      340.96      389.36     23.48 o 
  -6   6   0      141.10      133.13      6.88 o 
  -5   6   0       90.71       87.97      9.72 o 
  -4   6   0       82.34       88.56      2.27 o 
  -3   6   0      238.90      214.36      3.48 o 
  -2   6   0      246.84      209.48      8.91 o 
  -1   6   0     1756.83     1521.47     29.93 o 
   0   6   0      234.37      227.86      5.43 o 
   1   6   0      279.40      244.91     12.69 o 
   2   6   0      317.50      342.51     11.83 o 
   3   6   0      393.82      380.95      7.92 o 
   4   6   0       20.29       28.13      1.67 o 
   5   6   0       81.38      117.16      3.86 o 
   6   6   0       54.35       53.98      3.03 o 
   7   6   0       37.44       34.78      3.91 o 
   8   6   0       20.68       24.52      3.73 o 
 -10   7   0        8.23        9.23      4.04 o 
  -9   7   0       33.32       36.17      4.78 o 
  -8   7   0      213.49      251.25     13.36 o 
  -7   7   0        2.98        5.32      1.94 o 
  -6   7   0      773.62      723.20     40.08 o 
  -5   7   0      262.01      264.93      5.92 o 
  -4   7   0        2.26        2.86      1.21 o 
  -3   7   0      181.98      169.36      4.74 o 
  -2   7   0     2141.50     2262.54     90.37 o 
  -1   7   0      166.97      147.44      5.51 o 
   0   7   0     1400.76     1358.72     23.34 o 
   1   7   0      911.83      913.53     20.17 o 
   2   7   0       82.41       78.03      4.27 o 
   3   7   0        3.01        0.93      1.11 o 
   4   7   0      338.13      310.72      6.87 o 
   5   7   0      224.54      206.76      5.44 o 
   6   7   0      311.38      319.37      8.31 o 
   7   7   0      108.11      101.34      4.71 o 
   8   7   0        0.69        1.30      1.67 o 
 -10   8   0       54.90       55.87      6.98 o 
  -9   8   0       11.37        9.57      4.84 o 
  -8   8   0       17.80       17.15      3.54 o 
  -7   8   0      243.91      209.67     32.79 o 
  -6   8   0       60.92       58.72      5.67 o 
  -5   8   0      279.50      279.78      7.69 o 
  -4   8   0      339.22      345.11      5.82 o 
  -3   8   0       29.75       33.67      2.40 o 
  -2   8   0       58.10       54.08      2.39 o 
  -1   8   0      576.76      593.37     21.97 o 
   0   8   0      232.01      227.40      9.70 o 
   1   8   0      127.37      125.01      3.85 o 
   2   8   0      258.02      261.09     10.41 o 
   3   8   0       13.79        9.59      1.66 o 
   4   8   0       53.95       51.94      6.27 o 
   5   8   0      283.02      268.61      6.96 o 
   6   8   0       33.16       43.53      4.34 o 
   7   8   0       75.15       74.87      4.37 o 
  -9   9   0       32.72       47.78      5.15 o 
  -8   9   0       16.47       20.72      3.44 o 
  -7   9   0        1.65        1.82      0.77 o 
  -6   9   0       51.31       53.89      3.64 o 
  -5   9   0      133.80      140.66      6.88 o 
  -4   9   0      130.47      144.62      6.56 o 
  -3   9   0      287.60      295.44      6.36 o 
  -2   9   0      167.21      165.19      6.10 o 
  -1   9   0        4.52        3.53      1.42 o 
   0   9   0      258.15      275.57      6.32 o 
   1   9   0      415.78      427.60      9.94 o 
   2   9   0      328.99      302.24      8.06 o 
   3   9   0      377.65      376.83      9.43 o 
   4   9   0        7.18        7.85      2.36 o 
   5   9   0        0.66        0.20      1.32 o 
   6   9   0       35.87       40.41      3.42 o 
  -9  10   0        4.17        6.40      3.11 o 
  -8  10   0        7.31        8.15      3.54 o 
  -7  10   0        4.01        0.20      0.77 o 
  -6  10   0       19.34       21.03      4.45 o 
  -5  10   0      104.83      119.25      7.69 o 
  -4  10   0      298.95      320.71     12.77 o 
  -3  10   0       88.76       89.29      4.49 o 
  -2  10   0      148.45      150.81     11.21 o 
  -1  10   0        5.10        3.20      1.36 o 
   0  10   0       65.02       73.69      4.96 o 
   1  10   0       11.32       15.14      2.66 o 
   2  10   0      134.24      159.88      5.28 o 
   3  10   0       22.48       22.07      2.53 o 
   4  10   0       70.66       81.82      7.24 o 
   5  10   0       17.65       13.09      2.26 o 
  -8  11   0        0.25        1.84      2.81 o 
  -7  11   0        2.64        1.62      3.24 o 
  -6  11   0        6.26        6.48      0.79 o 
  -5  11   0       33.47       37.08      2.38 o 
  -4  11   0       96.47       99.02      4.67 o 
  -3  11   0      156.76      173.33      7.05 o 
  -2  11   0       16.71       20.42      2.58 o 
  -1  11   0       69.24       73.60      3.89 o 
   0  11   0       30.46       36.36      2.69 o 
   1  11   0       57.97       61.28      3.41 o 
   2  11   0       13.96       15.46      3.03 o 
   3  11   0      122.98      121.29      7.10 o 
   4  11   0       26.02       25.70      4.29 o 
  -7  12   0        2.14        0.00      3.24 o 
  -6  12   0        9.92        8.53      2.02 o 
  -5  12   0       19.43       17.90      3.07 o 
  -4  12   0        6.16        6.32      2.82 o 
  -3  12   0       19.72       18.95      3.00 o 
  -2  12   0      202.57      222.54      7.81 o 
  -1  12   0       20.80       18.49      7.28 o 
   0  12   0        4.83        4.43      2.58 o 
   1  12   0       10.80        8.24      3.21 o 
   2  12   0       37.88       47.09      3.85 o 
   3  12   0        0.00        0.94      1.30 o 
  -5  13   0        1.47        1.50      1.50 o 
  -4  13   0       23.47       24.84      3.37 o 
  -3  13   0       15.70       13.15      5.11 o 
  -2  13   0        1.81       -1.50      1.74 o 
  -1  13   0       63.70       76.59      4.33 o 
   0  13   0       14.68       12.39      5.86 o 
   1  13   0        6.62        4.28      4.05 o 
  -1 -13   1        2.91        3.31      2.43 o 
   0 -13   1       39.65       40.12     12.49 o 
   1 -13   1       39.01       30.66     21.05 o 
   2 -13   1       39.27       41.17      4.74 o 
   3 -13   1       13.34       15.64      2.74 o 
   4 -13   1      134.32      135.22      5.48 o 
   5 -13   1        0.51        2.53      2.08 o 
   6 -13   1        4.99        4.99      1.59 o 
  -3 -12   1        6.32        7.08      2.64 o 
  -2 -12   1       74.71       77.47      4.95 o 
  -1 -12   1        0.77        1.55      1.52 o 
   0 -12   1        6.96        5.13      3.56 o 
   1 -12   1       28.60       37.51      3.16 o 
   2 -12   1       45.23       45.18      2.94 o 
   3 -12   1        0.57        3.10      1.32 o 
   4 -12   1       14.31       15.86      3.14 o 
   5 -12   1       34.10       27.79      5.26 o 
   6 -12   1        0.73       -0.65      0.79 o 
   7 -12   1       39.94       37.24      7.29 o 
  -4 -11   1       24.99       21.54      3.13 o 
  -3 -11   1      157.16      162.12     10.07 o 
  -2 -11   1        0.95       -0.57      1.67 o 
  -1 -11   1       97.40      108.68      5.83 o 
   0 -11   1      186.71      204.17      7.07 o 
   1 -11   1       43.98       48.68      4.60 o 
   2 -11   1       46.11       47.82      2.73 o 
   3 -11   1      187.68      207.40      5.81 o 
   4 -11   1        0.35        0.20      1.32 o 
   5 -11   1      140.47      151.00      6.25 o 
   6 -11   1        0.47        4.22      2.83 o 
   7 -11   1       25.96       24.29      5.67 o 
   8 -11   1        0.22        0.00      4.86 o 
  -5 -10   1       32.00       29.89      4.79 o 
  -4 -10   1       56.51       52.44      3.29 o 
  -3 -10   1        0.78        1.62      1.85 o 
  -2 -10   1      247.09      276.73      8.30 o 
  -1 -10   1       17.95       16.95      3.61 o 
   0 -10   1      360.02      369.57     11.35 o 
   1 -10   1        1.96        2.36      1.10 o 
   2 -10   1      179.88      194.32      6.05 o 
   3 -10   1       18.09       20.76      1.84 o 
   4 -10   1      411.65      442.09     12.40 o 
   5 -10   1       71.19       75.76      3.01 o 
   6 -10   1       66.57       69.81      4.45 o 
   7 -10   1        1.02       -0.54      0.81 o 
   8 -10   1        7.05        2.43      4.05 o 
   9 -10   1        0.92        3.02      2.81 o 
  -6  -9   1        6.16        4.59      2.04 o 
  -5  -9   1       18.69       16.64      3.61 o 
  -4  -9   1       61.09       62.56      3.36 o 
  -3  -9   1       97.24      109.20      4.69 o 
  -2  -9   1        0.62        2.20      1.18 o 
  -1  -9   1      747.18      807.96     15.72 o 
   0  -9   1      101.34       94.43      4.02 o 
   1  -9   1       70.48       69.44      2.83 o 
   2  -9   1      278.13      290.68     21.46 o 
   3  -9   1      185.50      178.87     11.34 o 
   4  -9   1       59.42       50.95      3.80 o 
   5  -9   1      127.58      130.25      4.78 o 
   6  -9   1       75.82       79.23      2.96 o 
   7  -9   1        2.83        2.43      0.77 o 
   8  -9   1       21.75       22.33      3.44 o 
   9  -9   1       12.80       16.40      4.17 o 
  -7  -8   1        9.34        5.20      2.37 o 
  -6  -8   1      146.06      155.84      5.44 o 
  -5  -8   1      239.38      245.47      6.53 o 
  -4  -8   1        2.08        1.21      1.32 o 
  -3  -8   1        1.82        3.64      1.32 o 
  -2  -8   1      200.44      174.80      6.70 o 
  -1  -8   1      458.97      473.33     11.91 o 
   0  -8   1      455.35      479.89     12.58 o 
   1  -8   1     1134.63     1116.40     30.36 o 
   2  -8   1       53.07       45.13      3.89 o 
   3  -8   1      387.07      411.14     16.19 o 
   4  -8   1      215.61      219.63     10.53 o 
   5  -8   1      365.65      393.84      7.08 o 
   6  -8   1      118.68      118.08      3.24 o 
   7  -8   1      185.21      167.57     17.00 o 
   8  -8   1       12.18       14.30      3.24 o 
   9  -8   1        4.42        4.86      4.01 o 
  10  -8   1       48.43       44.50      8.29 o 
  -8  -7   1        0.24        1.78      1.67 o 
  -7  -7   1      108.64      103.66      5.51 o 
  -6  -7   1      373.89      359.40      9.51 o 
  -5  -7   1      302.33      273.65      6.48 o 
  -4  -7   1      992.15      938.60     18.93 o 
  -3  -7   1        3.70        2.93      1.24 o 
  -2  -7   1       74.85       82.93      3.35 o 
  -1  -7   1      385.64      381.38     15.33 o 
   0  -7   1      127.28      122.26      7.80 o 
   1  -7   1      457.46      458.64     15.79 o 
   2  -7   1     1036.35     1004.51     31.17 o 
   3  -7   1       17.02       25.90      1.94 o 
   4  -7   1       44.57       46.84      3.64 o 
   5  -7   1      236.94      255.85      9.72 o 
   6  -7   1      130.24      140.20      2.96 o 
   7  -7   1       81.69       96.04      7.29 o 
   8  -7   1      345.13      405.04     28.34 o 
   9  -7   1       74.48       78.38     10.12 o 
  10  -7   1        6.51        4.79      3.29 o 
  -8  -6   1       39.97       32.87      3.21 o 
  -7  -6   1       23.96       17.90      2.62 o 
  -6  -6   1      268.92      275.45      9.20 o 
  -5  -6   1      301.37      303.70      7.25 o 
  -4  -6   1       58.21       53.80      2.48 o 
  -3  -6   1      453.69      443.51     10.54 o 
  -2  -6   1      116.27       76.42      5.26 o 
  -1  -6   1       21.97       15.17      2.81 o 
   0  -6   1     1303.79     1250.66     25.82 o 
   1  -6   1     3320.84     3341.49     83.02 o 
   2  -6   1      386.54      380.10      8.50 o 
   3  -6   1     1276.50     1243.11     23.45 o 
   4  -6   1       55.51       76.92      4.05 o 
   5  -6   1        7.84       12.95      4.05 o 
   6  -6   1      242.37      230.72      6.48 o 
   7  -6   1      826.50      857.57     65.58 o 
   8  -6   1       36.95       39.67      4.26 o 
   9  -6   1      222.59      258.75     12.14 o 
  10  -6   1        0.37        0.81      2.43 o 
  -9  -5   1        3.66        2.43      1.32 o 
  -8  -5   1      185.84      181.36      6.15 o 
  -7  -5   1        2.04        1.99      1.52 o 
  -6  -5   1        9.97       14.92      2.24 o 
  -5  -5   1       20.20       30.04      2.43 o 
  -4  -5   1      409.92      383.51      8.06 o 
  -3  -5   1      224.63      197.76      4.37 o 
  -2  -5   1     1500.13     1433.53     58.70 o 
  -1  -5   1      391.83      295.15      9.13 o 
   0  -5   1      168.21      192.17      5.67 o 
   1  -5   1      278.47      252.25      4.86 o 
   2  -5   1     2272.90     2168.56     43.20 o 
   3  -5   1      149.81      136.83      3.69 o 
   4  -5   1     1845.87     1804.72     51.01 o 
   5  -5   1      376.32      444.50     12.14 o 
   6  -5   1        0.39        1.30      1.35 o 
   7  -5   1       94.14       99.56      7.69 o 
   8  -5   1      105.20      114.47      6.13 o 
   9  -5   1       28.62       24.68      4.17 o 
  10  -5   1       25.89       33.41      4.90 o 
  -9  -4   1      139.16      139.75      5.80 o 
  -8  -4   1       15.08       13.61      1.68 o 
  -7  -4   1        0.85        2.13      1.07 o 
  -6  -4   1       73.58       71.06      2.73 o 
  -5  -4   1      278.06      278.85      6.03 o 
  -4  -4   1       74.60      106.07      3.25 o 
  -3  -4   1     2676.15     2451.70     78.13 o 
  -2  -4   1      459.10      439.43      8.36 o 
  -1  -4   1     1550.91     1394.76     46.96 o 
   0  -4   1       17.19       32.59      2.27 o 
   1  -4   1     1081.24     1133.44     19.12 o 
   2  -4   1        4.23        2.70      0.72 o 
   3  -4   1     2261.23     2159.35     59.91 o 
   4  -4   1        3.89        3.24      1.62 o 
   5  -4   1      467.38      471.57      6.35 o 
   6  -4   1      169.00      187.44      5.15 o 
   7  -4   1       33.84       42.54      2.86 o 
   8  -4   1       50.87       52.02      3.44 o 
   9  -4   1      123.88      144.97      6.30 o 
  10  -4   1       35.22       33.22      4.01 o 
  11  -4   1       64.20       57.92      6.35 o 
 -10  -3   1       72.06       61.33      2.72 o 
  -9  -3   1        4.24        4.25      1.32 o 
  -8  -3   1      191.87      188.71      4.69 o 
  -7  -3   1      197.28      191.58      3.99 o 
  -6  -3   1       68.07       78.74      2.03 o 
  -5  -3   1       87.61      103.49      4.61 o 
  -4  -3   1      443.93      528.68      7.36 o 
  -3  -3   1     2525.00     2551.37    118.21 o 
  -2  -3   1      308.26      172.59      3.69 o 
  -1  -3   1      306.27      414.29      9.72 o 
   0  -3   1     1694.27     1829.19     70.84 o 
   1  -3   1      805.78     1128.66     19.45 o 
   2  -3   1      205.77      138.91      2.83 o 
   3  -3   1        3.38        4.86      1.62 o 
   4  -3   1     2687.72     3105.84     70.84 o 
   5  -3   1     2807.93     3155.89     87.44 o 
   6  -3   1        3.64        5.67      1.62 o 
   7  -3   1       18.52       29.15      4.86 o 
   8  -3   1      165.23      180.55     12.14 o 
   9  -3   1       13.00       13.76      3.24 o 
  10  -3   1      227.85      239.66     12.95 o 
  11  -3   1       17.96       14.17      3.44 o 
 -10  -2   1       10.73        8.46      2.53 o 
  -9  -2   1      147.24      124.79      7.42 o 
  -8  -2   1      223.03      212.09      7.83 o 
  -7  -2   1      226.99      205.10      4.40 o 
  -6  -2   1      251.96      231.54      3.70 o 
  -5  -2   1       16.89       16.29      0.69 o 
  -4  -2   1     2380.76     2607.96     45.73 o 
  -3  -2   1     4376.07     5573.51    142.77 o 
  -2  -2   1     1095.73      783.38     11.98 o 
  -1  -2   1     2916.63     2758.92     98.37 o 
   0  -2   1     1036.00     1352.25     48.98 o 
   1  -2   1      770.18      487.74     10.53 o 
   2  -2   1    10011.43    11286.58    514.13 o 
   3  -2   1     3481.13     4389.14    135.21 o 
   4  -2   1      529.80      577.35      7.77 o 
   5  -2   1      725.08      713.24     11.52 o 
   6  -2   1      955.76      921.39     25.10 o 
   7  -2   1       10.20       16.19      4.05 o 
   8  -2   1        7.85       12.14      4.86 o 
   9  -2   1       39.95       39.67      4.86 o 
  10  -2   1        3.62        3.24      2.43 o 
  11  -2   1        0.64        2.43      3.24 o 
 -10  -1   1        9.13       11.34      4.05 o 
  -9  -1   1        4.49        2.64      0.75 o 
  -8  -1   1      111.36      103.16      2.21 o 
  -7  -1   1      177.89      187.07      3.62 o 
  -6  -1   1      633.38      615.16      9.06 o 
  -5  -1   1     3990.19     4503.65     92.11 o 
  -4  -1   1        3.79        8.41      0.66 o 
  -3  -1   1      380.50      451.01      6.30 o 
  -2  -1   1        9.04       39.68      2.43 o 
  -1  -1   1      850.92      503.21      6.30 o 
   1  -1   1     1987.54     3239.18     62.40 o 
   2  -1   1     3101.62     4562.84    101.21 o 
   3  -1   1       85.58      150.76      2.43 o 
   4  -1   1     1408.21     1631.18     22.66 o 
   5  -1   1     2419.92     2654.41     44.17 o 
   6  -1   1      183.48      188.77      6.07 o 
   7  -1   1      580.55      577.28     17.00 o 
   8  -1   1       41.63       47.77      4.05 o 
   9  -1   1        0.08        0.81      3.24 o 
  10  -1   1        3.64        2.43      2.43 o 
 -10   0   1      130.68      136.02      9.72 o 
  -9   0   1       16.86       16.25      1.62 o 
  -8   0   1        0.45        1.01      0.66 o 
  -7   0   1      122.27      116.36      2.73 o 
  -6   0   1      421.71      385.17      5.39 o 
  -5   0   1      877.33      829.19     10.70 o 
  -4   0   1     1557.10     1556.21     21.84 o 
  -3   0   1       75.79      155.46      3.44 o 
  -2   0   1      189.24      351.80      4.58 o 
   1   0   1       84.06      214.79      1.67 o 
   2   0   1     3632.25     5269.37     88.20 o 
   3   0   1        9.05        5.69      0.58 o 
   4   0   1      214.30      311.70      3.12 o 
   5   0   1       12.50       18.05      0.73 o 
   6   0   1      985.92      985.83     14.91 o 
   7   0   1       50.09       53.83      1.98 o 
   8   0   1      481.11      467.68     10.53 o 
   9   0   1      195.33      206.46      9.72 o 
  10   0   1       68.26       68.82      6.48 o 
 -11   1   1       51.08       52.63     12.14 o 
 -10   1   1        0.30        2.43      2.43 o 
  -9   1   1       44.76       55.87      5.67 o 
  -8   1   1       87.61      104.45      6.48 o 
  -7   1   1      118.69      123.88      5.67 o 
  -6   1   1      178.41      156.94      6.88 o 
  -5   1   1     1732.51     1789.08     51.08 o 
  -4   1   1      164.17      218.77      2.63 o 
  -3   1   1     1119.79     1291.40     24.43 o 
  -2   1   1     9688.27    11431.51    523.04 o 
  -1   1   1     1819.33     2951.97     72.46 o 
   0   1   1     2409.34     3429.72     93.89 o 
   1   1   1    16776.09    15399.33    387.54 o 
   2   1   1      682.38      810.86      7.95 o 
   3   1   1     1142.14     1586.46     19.06 o 
   4   1   1     2016.22     2057.75     32.98 o 
   5   1   1       55.98       70.19      1.62 o 
   6   1   1      219.80      227.19      3.73 o 
   7   1   1     1082.20     1069.07     18.12 o 
   8   1   1      283.59      284.52      8.89 o 
   9   1   1        9.45        7.35      0.79 o 
  10   1   1       14.47        0.00      3.24 o 
 -11   2   1        7.87        9.72      4.05 o 
 -10   2   1      166.94      180.55     11.34 o 
  -9   2   1       31.71       42.10      5.67 o 
  -8   2   1      158.70      168.41     12.95 o 
  -7   2   1       25.65       33.20      3.24 o 
  -6   2   1      337.93      385.40     11.34 o 
  -5   2   1        1.95        2.43      1.62 o 
  -4   2   1     4028.13     4690.33    165.98 o 
  -3   2   1       54.04       46.96      2.43 o 
  -2   2   1    76276.29    83315.05 494356.31 o 
  -1   2   1     7499.35     7447.33    150.05 o 
   0   2   1     1161.39     1491.06     58.78 o 
   1   2   1       51.61       12.00      1.18 o 
   2   2   1     5262.75     4792.18     80.82 o 
   3   2   1     3845.62     4826.95     98.34 o 
   4   2   1      336.04      492.84      6.22 o 
   5   2   1      328.80      293.26      4.87 o 
   6   2   1      439.17      492.81      8.58 o 
   7   2   1        0.01       -0.65      0.73 o 
   8   2   1      475.04      465.51      8.44 o 
   9   2   1      108.59       95.97      2.69 o 
  10   2   1        4.27        3.68      2.02 o 
 -11   3   1        7.59        9.72      4.05 o 
 -10   3   1        4.23        5.67      3.24 o 
  -9   3   1      348.02      370.01     16.19 o 
  -7   3   1       46.17       48.58      6.48 o 
  -6   3   1      276.09      336.01     14.57 o 
  -5   3   1      139.00      140.88      8.10 o 
  -4   3   1       36.61       53.44      3.24 o 
  -3   3   1     2792.27     3231.09     67.68 o 
  -2   3   1      170.12      142.58      4.86 o 
  -1   3   1     1003.34      989.95     11.84 o 
   0   3   1      168.64       82.01      3.49 o 
   1   3   1     2500.72     2940.05     49.53 o 
   2   3   1      160.50       79.65      1.85 o 
   3   3   1     2038.53     1784.23     27.25 o 
   4   3   1      850.35      900.65     12.74 o 
   5   3   1        9.37       21.67      1.80 o 
   6   3   1      110.13       98.98      3.00 o 
   7   3   1      177.29      194.56      5.21 o 
   8   3   1      246.84      221.20      9.12 o 
   9   3   1       34.04       23.27     17.41 o 
 -11   4   1        0.44        0.58      1.94 o 
 -10   4   1       58.27       65.94      5.15 o 
  -9   4   1       45.95       54.25     10.53 o 
  -8   4   1      109.89      124.69     12.95 o 
  -7   4   1       94.78       93.11      9.72 o 
  -6   4   1        0.33        2.97      1.62 o 
  -5   4   1      100.54       87.04      2.86 o 
  -4   4   1        5.99       13.12      0.72 o 
  -3   4   1       85.70       77.71      3.64 o 
  -2   4   1      873.61      869.83     11.55 o 
  -1   4   1      778.70      866.12     11.52 o 
   0   4   1      337.42      317.14      7.69 o 
   1   4   1      792.61      667.98     19.09 o 
   2   4   1     2413.40     2882.28     51.00 o 
   3   4   1     1815.61     1637.23     26.72 o 
   4   4   1      458.36      402.21      6.77 o 
   5   4   1      998.87     1052.02     17.82 o 
   6   4   1        1.13        0.40      0.66 o 
   7   4   1        0.66        0.69      0.71 o 
   8   4   1       72.52       73.06      4.15 o 
   9   4   1       17.33       14.96      5.43 o 
 -10   5   1        0.03        0.81      2.86 o 
  -9   5   1       22.28       26.36      4.17 o 
  -8   5   1      220.44      245.41     10.03 o 
  -7   5   1       13.75       15.43      2.29 o 
  -6   5   1     1336.68     1483.45     73.68 o 
  -5   5   1      389.13      413.51     12.95 o 
  -4   5   1       57.68       52.79      1.45 o 
  -3   5   1     2433.40     2531.88     52.90 o 
  -2   5   1     5722.51     6267.30    142.41 o 
  -1   5   1        0.92        3.30      1.35 o 
   0   5   1     3711.87     4214.90     85.01 o 
   1   5   1      199.76      226.57      5.31 o 
   2   5   1       15.76        9.48      1.39 o 
   3   5   1      613.17      625.92     10.26 o 
   4   5   1     1424.56     1324.96     23.69 o 
   5   5   1       17.23       29.50      3.71 o 
   6   5   1      197.79      237.31      8.00 o 
   7   5   1      126.91      115.23      8.46 o 
   8   5   1        1.66        3.41      2.44 o 
 -10   6   1       11.18       17.28      4.17 o 
  -9   6   1       10.97       13.70      3.43 o 
  -8   6   1       99.35      101.38      6.74 o 
  -7   6   1      244.70      276.28     13.36 o 
  -6   6   1      218.56      236.59      8.69 o 
  -5   6   1      427.52      384.92      6.25 o 
  -4   6   1      172.19      185.74      2.90 o 
  -3   6   1      185.29      170.64      2.85 o 
  -2   6   1       56.88       45.34      1.84 o 
  -1   6   1      778.50      676.26     23.81 o 
   0   6   1      254.85      308.74      6.45 o 
   1   6   1      785.21      752.98     15.27 o 
   2   6   1      653.41      638.97     13.32 o 
   3   6   1      164.48      194.03      4.80 o 
   4   6   1       23.50       14.87      1.75 o 
   5   6   1      222.45      223.45      5.18 o 
   6   6   1        8.87       13.24      2.80 o 
   7   6   1       79.35       89.28      3.92 o 
   8   6   1        4.61        5.23      1.52 o 
 -10   7   1       10.31        5.67      2.86 o 
  -9   7   1        0.90        3.24      3.44 o 
  -8   7   1        6.53       11.34      3.29 o 
  -7   7   1       66.36       73.33      4.58 o 
  -6   7   1     1060.98     1029.58     53.84 o 
  -5   7   1      129.36      127.88      5.67 o 
  -4   7   1      198.96      185.35      6.48 o 
  -3   7   1      293.92      301.01      7.59 o 
  -2   7   1      622.54      606.06     14.59 o 
  -1   7   1      172.45      211.66      7.74 o 
   0   7   1     1032.32     1001.09     16.57 o 
   1   7   1      558.09      566.43     10.62 o 
   2   7   1       54.59       54.63      4.87 o 
   3   7   1       24.69       32.45      3.83 o 
   4   7   1      272.98      270.23      6.73 o 
   5   7   1        2.34        1.68      1.24 o 
   6   7   1      161.68      160.06      5.11 o 
   7   7   1       58.74       65.02      5.78 o 
 -10   8   1       16.95       28.71      7.29 o 
  -9   8   1        0.79        3.64      2.29 o 
  -8   8   1       23.08       27.38      4.17 o 
  -7   8   1      114.69      142.19     13.36 o 
  -6   8   1       44.61       40.11      2.02 o 
  -5   8   1      165.10      156.06      8.10 o 
  -4   8   1      443.10      470.08     21.86 o 
  -3   8   1        7.85        6.32      1.24 o 
  -2   8   1       72.93       78.87      3.93 o 
  -1   8   1      312.04      312.24      9.23 o 
   0   8   1       39.13       44.97      2.58 o 
   1   8   1      546.73      589.55     10.81 o 
   2   8   1      397.21      395.42     11.19 o 
   3   8   1       63.09       52.50      2.73 o 
   4   8   1       17.93       20.46      2.43 o 
   5   8   1       58.41       64.05      4.20 o 
   6   8   1       19.59       14.73      2.24 o 
   7   8   1       39.53       36.73      3.47 o 
  -9   9   1       24.27       33.02      5.62 o 
  -8   9   1       25.78       26.33      6.30 o 
  -7   9   1       42.61       29.33      8.50 o 
  -6   9   1      190.99      186.73     17.00 o 
  -5   9   1       41.32       45.86      2.83 o 
  -4   9   1      524.57      556.94     21.86 o 
  -3   9   1      375.90      372.66     12.93 o 
  -2   9   1       14.91       14.34      2.42 o 
  -1   9   1       87.62       81.81      2.82 o 
   0   9   1      569.44      567.35     11.98 o 
   1   9   1      416.86      439.09     11.61 o 
   2   9   1      160.93      173.74      4.97 o 
   3   9   1      431.10      417.47      9.14 o 
   4   9   1        9.49        8.66      1.99 o 
   5   9   1       27.55       22.48      2.56 o 
   6   9   1       29.96       19.84      2.43 o 
  -8  10   1       26.26       33.61      5.62 o 
  -7  10   1        0.98        6.48      4.05 o 
  -6  10   1        0.24        3.78      4.45 o 
  -5  10   1       44.82       48.77      2.38 o 
  -4  10   1      134.59      147.25      6.59 o 
  -3  10   1      119.56      114.54      4.10 o 
  -2  10   1      165.95      168.33      5.02 o 
  -1  10   1       61.43       61.63      4.16 o 
   0  10   1        2.65        2.49      1.24 o 
   1  10   1       99.10       94.86      4.05 o 
   2  10   1       72.74       84.82      3.68 o 
   3  10   1       65.95       67.73      5.47 o 
   4  10   1       62.78       74.03      4.03 o 
   5  10   1        0.31        0.27      1.41 o 
  -8  11   1        0.58       -0.27      2.17 o 
  -7  11   1       16.96       21.86      5.67 o 
  -6  11   1        1.18        1.35      1.45 o 
  -5  11   1        0.01        2.07      1.56 o 
  -4  11   1       89.94       98.06      6.70 o 
  -3  11   1      123.86      134.55      4.53 o 
  -2  11   1        2.05        1.30      1.08 o 
  -1  11   1      129.91      131.82      6.83 o 
   0  11   1        3.77        3.44      1.48 o 
   1  11   1        6.97        7.14      1.68 o 
   2  11   1        2.84        2.13      1.36 o 
   3  11   1       64.97       76.31      3.77 o 
  -6  12   1       34.51       23.88      8.10 o 
  -5  12   1        0.37       -0.90      1.62 o 
  -4  12   1        5.81        3.46      1.62 o 
  -3  12   1        0.92       -0.57      1.67 o 
  -2  12   1      138.16      149.74      7.07 o 
  -1  12   1       21.59       29.15      6.13 o 
   0  12   1       10.24        7.57      5.09 o 
   1  12   1        1.19       -0.20      1.32 o 
   2  12   1       17.66       13.63      5.12 o 
  -4  13   1       10.20        4.75      3.24 o 
  -3  13   1       19.40       17.21      6.25 o 
  -2  13   1        2.01        2.28      1.85 o 
  -1  13   1       59.84       61.20      4.61 o 
   1 -14   2      102.67      107.15      8.19 o 
   2 -14   2       61.36       61.68      5.31 o 
   3 -14   2       56.18       65.96      5.54 o 
   4 -14   2      118.63      116.27      6.76 o 
  -2 -13   2        2.56        1.00      1.58 o 
  -1 -13   2        4.01        1.53      1.80 o 
   0 -13   2       40.97       43.11      3.59 o 
   1 -13   2       68.52       77.59      4.74 o 
   2 -13   2      133.37      146.86     15.91 o 
   3 -13   2       12.70       16.76      2.39 o 
   4 -13   2       68.84       69.89      3.81 o 
   5 -13   2       11.49       12.80      2.47 o 
   6 -13   2        0.25       -0.09      3.24 o 
  -3 -12   2       15.25       15.68      2.62 o 
  -2 -12   2      168.03      188.62      9.74 o 
  -1 -12   2        0.11        1.00      1.75 o 
   0 -12   2       48.90       56.55      6.27 o 
   1 -12   2       39.30       44.20      4.47 o 
   2 -12   2       32.30       29.92      3.24 o 
   3 -12   2        9.92       12.53      1.86 o 
   4 -12   2      108.38      128.12      5.96 o 
   5 -12   2        0.38        1.49      1.66 o 
   6 -12   2       12.32       11.81      2.23 o 
   7 -12   2       35.46       33.20      7.29 o 
  -5 -11   2        8.28       10.87      2.85 o 
  -4 -11   2       23.33       19.54      2.61 o 
  -3 -11   2      235.59      252.20      8.75 o 
  -2 -11   2       34.81       36.88      3.52 o 
  -1 -11   2      252.47      309.66      9.37 o 
   0 -11   2        9.18       13.80      2.12 o 
   1 -11   2       14.29       13.94      1.84 o 
   2 -11   2      138.11      139.28      8.53 o 
   3 -11   2      197.79      212.16     10.83 o 
   4 -11   2        1.27        1.62      1.15 o 
   5 -11   2      189.17      199.51      5.26 o 
   6 -11   2        2.43        1.35      2.83 o 
   7 -11   2       20.33       20.37      1.56 o 
   8 -11   2       11.54       15.38      5.67 o 
  -6 -10   2       73.37       65.99      4.69 o 
  -5 -10   2       37.20       30.29      3.16 o 
  -4 -10   2        2.46        4.31      1.88 o 
  -3 -10   2        6.82       12.38      2.43 o 
  -2 -10   2      243.64      258.66      8.29 o 
  -1 -10   2        0.17        0.27      1.10 o 
   0 -10   2      158.78      159.47      9.11 o 
   1 -10   2      123.85      122.75      5.79 o 
   2 -10   2       90.56       92.31      5.42 o 
   3 -10   2      116.86      114.39      7.14 o 
   4 -10   2      409.16      410.11     16.60 o 
   5 -10   2       34.21       34.36      3.29 o 
   6 -10   2      176.83      180.51      4.47 o 
   7 -10   2        3.81        3.79      2.83 o 
   8 -10   2        1.87        4.05      3.24 o 
   9 -10   2        0.74       -0.10      2.08 o 
  -7  -9   2      133.47      139.55      9.31 o 
  -6  -9   2       10.50       10.35      2.06 o 
  -5  -9   2       76.53       82.79      5.71 o 
  -4  -9   2       93.48       92.04      6.74 o 
  -3  -9   2      133.81      147.67      7.94 o 
  -2  -9   2      194.37      195.01      5.67 o 
  -1  -9   2      812.60      788.45     24.51 o 
   0  -9   2      839.30      892.24     23.14 o 
   1  -9   2      165.01      178.49     10.33 o 
   2  -9   2       48.65       54.79      3.69 o 
   3  -9   2       19.74       22.72      4.26 o 
   4  -9   2       45.80       44.81      3.29 o 
   5  -9   2        7.29        5.67      3.24 o 
   6  -9   2       97.53      105.26      7.29 o 
   7  -9   2       70.88       80.93      2.38 o 
   8  -9   2       27.93       33.13      6.07 o 
   9  -9   2        2.36        1.27      2.43 o 
  -7  -8   2        1.08        0.12      1.24 o 
  -6  -8   2      330.88      318.50      9.04 o 
  -5  -8   2      214.74      229.89      6.32 o 
  -4  -8   2       38.97       41.29      3.32 o 
  -3  -8   2       82.15       85.47      4.88 o 
  -2  -8   2       13.78       21.05      3.74 o 
  -1  -8   2      332.60      313.43      9.91 o 
   0  -8   2     1232.77     1146.91     27.62 o 
   1  -8   2      222.40      219.46      6.52 o 
   2  -8   2      617.07      581.93     21.46 o 
   3  -8   2      464.09      417.24     17.00 o 
   4  -8   2       58.21       52.66      3.64 o 
   5  -8   2      109.59      105.26      6.48 o 
   6  -8   2      250.26      268.81     11.34 o 
   7  -8   2       87.90       86.14      6.88 o 
   8  -8   2       11.06       13.81      2.86 o 
   9  -8   2       24.90       27.77      3.69 o 
  10  -8   2        6.86        8.91      2.86 o 
  -8  -7   2        3.77        4.05      1.39 o 
  -7  -7   2      110.53      111.93      5.16 o 
  -6  -7   2       51.86       55.80      3.05 o 
  -5  -7   2      253.19      267.60      6.53 o 
  -4  -7   2      311.42      336.57      8.58 o 
  -3  -7   2      253.93      255.61      8.33 o 
  -2  -7   2      112.88       97.20     14.17 o 
  -1  -7   2      404.83      418.08     19.03 o 
   0  -7   2      172.97      158.16      6.05 o 
   1  -7   2      982.06      873.49     20.04 o 
   2  -7   2     1755.13     1528.52     34.29 o 
   3  -7   2       40.11       43.51      2.08 o 
   4  -7   2      112.56       93.20      4.05 o 
   5  -7   2      422.88      430.74     13.76 o 
   6  -7   2      109.80      105.26      6.48 o 
   7  -7   2      115.65      116.33      6.48 o 
   8  -7   2      419.71      437.54     25.10 o 
   9  -7   2        1.23       -1.21      1.72 o 
  10  -7   2        8.77        7.29      2.86 o 
  -8  -6   2        0.80       -1.52      1.52 o 
  -7  -6   2       59.59       62.98      4.16 o 
  -6  -6   2      305.46      303.47     12.37 o 
  -5  -6   2      503.62      468.12     17.33 o 
  -4  -6   2      169.01      161.00      3.99 o 
  -3  -6   2     1761.68     1794.34     41.01 o 
  -2  -6   2       65.81       57.26     10.12 o 
  -1  -6   2      442.29      405.08     37.24 o 
   0  -6   2      531.23      495.94     10.89 o 
   1  -6   2        6.87        6.59      4.45 o 
   2  -6   2      628.20      537.96     17.00 o 
   3  -6   2     2245.84     2412.81     53.95 o 
   4  -6   2        1.58        2.43      1.15 o 
   5  -6   2      107.95       99.59      4.86 o 
   6  -6   2       82.34       89.06      4.86 o 
   7  -6   2      347.01      380.48     28.74 o 
   8  -6   2      148.52      145.84      6.98 o 
   9  -6   2      179.57      205.72      9.56 o 
  10  -6   2        0.23        0.51      2.83 o 
  -9  -5   2       15.60        8.35      3.76 o 
  -8  -5   2      398.59      386.71     18.01 o 
  -7  -5   2        2.37        2.65      1.75 o 
  -6  -5   2       73.79       69.16      3.21 o 
  -5  -5   2      100.87       98.84      3.61 o 
  -4  -5   2      547.33      545.29     14.02 o 
  -3  -5   2       26.38       35.64      3.44 o 
  -2  -5   2      499.06      370.45     10.31 o 
  -1  -5   2       46.83       41.93      6.48 o 
   0  -5   2       41.36       43.85      2.53 o 
   1  -5   2      509.28      433.60      9.16 o 
   2  -5   2     4832.18     4954.53    127.48 o 
   3  -5   2       33.50       29.38      1.50 o 
   4  -5   2     1067.17     1134.33     29.96 o 
   5  -5   2       33.55       32.39      2.43 o 
   6  -5   2      248.16      254.29     10.29 o 
   7  -5   2      435.74      450.03     19.50 o 
   8  -5   2      142.71      157.60      5.73 o 
   9  -5   2        5.12        4.21      2.83 o 
  10  -5   2       72.39       80.49      8.50 o 
  -9  -4   2       54.12       54.45      2.91 o 
  -8  -4   2       13.43       11.42      2.12 o 
  -7  -4   2      169.83      174.58      6.56 o 
  -6  -4   2      101.34       99.12      3.71 o 
  -5  -4   2       52.55       54.70      2.21 o 
  -4  -4   2      123.16       75.75      4.86 o 
  -3  -4   2     2138.17     2057.13     47.49 o 
  -2  -4   2      500.35      625.92     14.57 o 
  -1  -4   2     5776.86     5740.84    243.71 o 
   0  -4   2       16.25       19.40      2.83 o 
   1  -4   2        1.36       15.10      1.94 o 
   2  -4   2        2.38        6.48      0.57 o 
   3  -4   2     2017.35     2018.84     38.64 o 
   4  -4   2       22.28       25.91      3.24 o 
   5  -4   2     2396.35     2646.12     86.63 o 
   6  -4   2      103.39      114.15      4.39 o 
   7  -4   2        1.02        2.67      1.43 o 
   8  -4   2        0.63        2.59      1.35 o 
   9  -4   2      131.13      159.35      7.48 o 
  10  -4   2       61.72       59.82      6.07 o 
 -10  -3   2        1.60        1.46      2.83 o 
  -9  -3   2       14.92       10.54      1.98 o 
  -8  -3   2      201.86      197.19     10.20 o 
  -7  -3   2      115.20      109.17      3.66 o 
  -6  -3   2       72.82       77.04      2.73 o 
  -5  -3   2        3.49        4.68      0.75 o 
  -4  -3   2      253.40      234.50      5.67 o 
  -3  -3   2       40.05       12.95      1.94 o 
  -2  -3   2     1886.46     1973.28     37.73 o 
  -1  -3   2     1166.57      871.83     17.65 o 
   0  -3   2     3716.95     2984.17    147.36 o 
   1  -3   2     4630.50     4576.98    110.42 o 
   2  -3   2       99.57       63.25      2.43 o 
   3  -3   2      153.09      206.46      4.86 o 
   4  -3   2     1518.78     1504.71     25.24 o 
   5  -3   2      159.24      175.76      3.04 o 
   6  -3   2      133.52      133.15      6.48 o 
   7  -3   2      288.15      282.83      6.48 o 
   8  -3   2       54.48       60.72      7.29 o 
   9  -3   2        6.02        8.10      2.43 o 
  10  -3   2      403.12      412.15     13.44 o 
 -10  -2   2       12.67       15.73      3.11 o 
  -9  -2   2      196.33      169.88      9.96 o 
  -8  -2   2       17.23       15.44      0.78 o 
  -7  -2   2      510.30      468.06      8.24 o 
  -6  -2   2      232.26      213.21     11.20 o 
  -5  -2   2      363.87      312.22      5.03 o 
  -4  -2   2      581.06      604.07     11.41 o 
  -3  -2   2       90.45       64.35      2.08 o 
  -2  -2   2      900.22     1172.25     19.12 o 
  -1  -2   2     2635.52     3350.32     72.34 o 
   0  -2   2     2322.94     1726.14     42.51 o 
   1  -2   2      504.54      267.65      3.69 o 
   2  -2   2       27.45       36.43      1.62 o 
   3  -2   2      379.61      275.79      5.26 o 
   4  -2   2      101.94       90.12      1.35 o 
   5  -2   2      472.38      525.14      8.33 o 
   6  -2   2     1008.46     1064.86     18.79 o 
   7  -2   2        8.94       13.76      2.43 o 
   8  -2   2       91.82       87.44      8.10 o 
   9  -2   2        1.00        2.43      4.05 o 
  10  -2   2       59.97       66.39      6.48 o 
 -10  -1   2        0.30       -0.32      1.35 o 
  -9  -1   2       27.22       22.93      2.23 o 
  -8  -1   2      106.23      103.63      5.53 o 
  -7  -1   2      683.67      634.02     10.10 o 
  -6  -1   2      388.12      395.86      5.56 o 
  -5  -1   2     3239.20     3577.89     67.88 o 
  -4  -1   2      291.52      344.92      5.73 o 
  -3  -1   2       38.08       84.61      1.72 o 
  -2  -1   2       34.36        9.72      0.72 o 
  -1  -1   2     8975.09    11181.25    352.91 o 
   0  -1   2       90.92      219.49      4.05 o 
   1  -1   2      624.81      487.87      5.42 o 
   2  -1   2      904.01      716.54     12.95 o 
   3  -1   2     2274.68     2622.09     50.03 o 
   4  -1   2     2005.38     1922.30     35.61 o 
   5  -1   2     1591.79     1644.65     30.73 o 
   6  -1   2      276.91      287.46      5.07 o 
   7  -1   2      489.67      508.46     14.57 o 
   8  -1   2      119.42      116.59      5.67 o 
   9  -1   2        3.07        4.05      4.05 o 
  10  -1   2        2.52        3.24      4.05 o 
 -10   0   2      150.78      162.74     11.34 o 
  -9   0   2        5.89        6.38      4.17 o 
  -8   0   2        0.70        2.23      0.66 o 
  -7   0   2      375.63      403.01     11.69 o 
  -6   0   2        5.97        2.23      0.66 o 
  -5   0   2     1405.48     1601.14     25.95 o 
  -4   0   2     1753.36     1771.17     33.78 o 
  -3   0   2        2.17        2.16      0.81 o 
  -2   0   2     1243.42      931.17     14.28 o 
  -1   0   2     6569.40     6582.99    167.73 o 
   0   0   2        4.27       32.40      0.47 o 
   1   0   2     1590.78     2322.86     32.72 o 
   2   0   2     6194.00     6616.81    121.38 o 
   3   0   2      388.20      635.48      6.55 o 
   4   0   2      132.00      131.56      1.65 o 
   5   0   2      465.57      420.64      4.70 o 
   6   0   2     1119.87     1080.37     16.35 o 
   7   0   2        0.19        0.00      0.81 o 
   8   0   2      149.64      153.19      3.64 o 
   9   0   2      125.98      119.02      7.29 o 
  10   0   2        1.15        0.00      2.43 o 
 -10   1   2        1.79        0.00      2.43 o 
  -9   1   2      109.20      126.31     12.95 o 
  -8   1   2        5.31        7.29      2.43 o 
  -7   1   2      262.69      274.47      9.72 o 
  -6   1   2      430.71      414.00      5.47 o 
  -5   1   2     2384.10     2470.96     92.34 o 
  -4   1   2       80.64       91.50      2.29 o 
  -3   1   2     2022.98     2065.94     47.77 o 
  -2   1   2     3016.79     4127.11     89.49 o 
  -1   1   2      159.65       49.22      0.61 o 
   0   1   2      334.34      645.34     11.46 o 
   1   1   2     4759.37     5958.94    104.93 o 
   2   1   2      203.77      358.56      3.35 o 
   3   1   2     3765.34     3784.85     59.80 o 
   4   1   2      170.88      250.50      2.85 o 
   5   1   2        1.67        0.81      0.45 o 
   6   1   2      185.89      164.98      2.85 o 
   7   1   2      430.81      443.86      7.43 o 
   8   1   2      101.77       94.06      3.69 o 
   9   1   2      172.94      169.82      8.50 o 
  10   1   2       49.82       55.06      5.67 o 
 -11   2   2        7.46        6.48      4.05 o 
 -10   2   2       80.29       95.54      8.91 o 
  -9   2   2        2.67       -1.62      4.05 o 
  -8   2   2       97.92      110.11      7.29 o 
  -7   2   2        7.46        9.72      2.43 o 
  -6   2   2       19.73       32.39      3.24 o 
  -5   2   2      104.22       96.35      4.05 o 
  -4   2   2     2899.92     3367.35    109.30 o 
  -3   2   2        2.57        1.62      0.81 o 
  -2   2   2     6726.77     7393.51    199.21 o 
  -1   2   2      675.99      831.60      9.61 o 
   0   2   2       41.55        1.93      0.44 o 
   1   2   2      801.43      947.03     10.45 o 
   2   2   2     3980.60     5301.21     93.86 o 
   3   2   2     1033.23      882.26     10.30 o 
   4   2   2      785.79      654.07      7.61 o 
   5   2   2      462.60      517.62      7.57 o 
   6   2   2        2.95        7.72      2.01 o 
   7   2   2      109.66       96.64      2.62 o 
   8   2   2      498.81      493.39      9.65 o 
   9   2   2       81.10       76.82      5.26 o 
  10   2   2       16.01        8.38      6.07 o 
 -11   3   2       22.93       24.29      5.67 o 
 -10   3   2        1.30        0.81      2.43 o 
  -9   3   2      222.88      242.90     19.43 o 
  -8   3   2       56.39       67.20      5.67 o 
  -7   3   2      194.92      203.22      8.91 o 
  -6   3   2      281.31      330.34     10.53 o 
  -5   3   2     1918.25     2343.95     73.68 o 
  -4   3   2     1557.09     1942.36     60.72 o 
  -3   3   2     3135.54     3945.11     89.22 o 
  -2   3   2      336.53      255.15      3.46 o 
  -1   3   2     2943.09     2937.04     41.88 o 
   0   3   2     1466.51     1408.23     28.91 o 
   1   3   2     1507.95     1188.29     14.04 o 
   2   3   2      145.54      112.22      1.84 o 
   3   3   2      791.71      894.50     13.04 o 
   4   3   2      295.04      256.66      4.29 o 
   5   3   2      445.54      379.24      5.88 o 
   6   3   2      730.79      812.60     14.92 o 
   7   3   2      300.20      277.14      5.77 o 
   8   3   2       46.79       43.85      2.39 o 
   9   3   2      128.28      128.80      5.33 o 
 -10   4   2       16.38       23.48      8.91 o 
  -9   4   2       31.95       43.72      9.72 o 
  -8   4   2      225.09      285.00     12.95 o 
  -7   4   2      194.63      229.13      9.72 o 
  -6   4   2      113.85      137.68      4.58 o 
  -5   4   2       61.67       48.58      2.29 o 
  -4   4   2     3945.05     4758.72    117.03 o 
  -3   4   2      232.26      262.78      3.89 o 
  -2   4   2     2248.62     2295.34     45.51 o 
  -1   4   2     2220.32     2337.12     37.72 o 
   0   4   2      202.37      125.39      2.90 o 
   1   4   2     2365.26     2609.70     45.75 o 
   2   4   2      995.63      770.22     10.67 o 
   3   4   2      266.09      297.24      4.33 o 
   4   4   2     1208.54     1346.72     22.84 o 
   5   4   2      334.83      303.49      5.51 o 
   6   4   2      112.25       90.94      2.73 o 
   7   4   2       66.52       69.47      3.00 o 
   8   4   2       66.64       59.38      3.68 o 
   9   4   2       19.63       10.94      4.87 o 
 -10   5   2       13.60       15.59      4.17 o 
  -9   5   2       44.11       49.14      5.39 o 
  -8   5   2       25.00       32.99      4.17 o 
  -7   5   2      105.50      119.42      6.13 o 
  -6   5   2      149.81      187.09      9.31 o 
  -5   5   2       75.02       76.86      1.70 o 
  -4   5   2        7.15        3.08      0.77 o 
  -3   5   2     1120.20     1312.42     23.05 o 
  -2   5   2     1187.05     1141.90     16.71 o 
  -1   5   2     1106.14     1064.75     19.64 o 
   0   5   2     1251.28     1221.72     22.72 o 
   1   5   2       90.09       63.22      2.69 o 
   2   5   2       69.87       68.91      3.11 o 
   3   5   2      180.89      147.08      5.60 o 
   4   5   2      222.67      260.64      6.30 o 
   5   5   2       80.55      115.43      6.60 o 
   6   5   2      882.24      799.08     23.08 o 
   7   5   2       20.67       20.43      2.49 o 
   8   5   2       25.26       29.52      2.76 o 
 -10   6   2        5.76        8.33      3.54 o 
  -9   6   2       15.69       13.25      3.43 o 
  -8   6   2       51.29       70.18      5.52 o 
  -7   6   2      459.53      504.48     28.74 o 
  -6   6   2       63.71       75.72      4.01 o 
  -5   6   2      135.41      141.86      6.07 o 
  -4   6   2       49.12       50.77      2.83 o 
  -3   6   2       71.29       67.76      2.23 o 
  -2   6   2      586.67      675.87     12.45 o 
  -1   6   2      267.60      235.20      6.59 o 
   0   6   2      349.66      382.73      5.99 o 
   1   6   2     1368.03     1385.76     25.04 o 
   2   6   2       36.00       36.48      2.94 o 
   3   6   2       53.72       57.36      2.73 o 
   4   6   2       62.79       66.09      2.85 o 
   5   6   2      426.08      475.51     11.39 o 
   6   6   2        0.46        1.49      1.24 o 
   7   6   2       40.59       40.53      3.83 o 
   8   6   2        4.71        7.02      1.98 o 
 -10   7   2       38.48       37.99      5.62 o 
  -9   7   2       14.24       15.80      3.44 o 
  -8   7   2       13.94       13.19      3.43 o 
  -7   7   2      115.66      116.20      7.29 o 
  -6   7   2      444.89      432.33     28.74 o 
  -5   7   2      102.46       90.73      6.07 o 
  -4   7   2     1178.76     1240.92     44.94 o 
  -3   7   2      246.35      247.08      9.31 o 
  -2   7   2        6.23        9.41      1.52 o 
  -1   7   2       39.91       34.85      2.11 o 
   0   7   2      783.84      766.23     13.43 o 
   1   7   2        2.30        5.58      1.04 o 
   2   7   2      819.08      823.04     31.01 o 
   3   7   2      276.41      300.34      6.78 o 
   4   7   2       55.66       41.61      3.11 o 
   5   7   2       74.32       70.68      2.94 o 
   6   7   2      187.88      222.72      9.07 o 
   7   7   2        8.56        3.31      1.70 o 
  -9   8   2       24.14       28.12      4.05 o 
  -8   8   2        2.23        3.08      2.69 o 
  -7   8   2       13.04       18.76      2.86 o 
  -6   8   2        3.41        3.91      0.77 o 
  -5   8   2      404.12      405.98     19.03 o 
  -4   8   2      157.38      165.80     13.36 o 
  -3   8   2       53.01       44.67      1.88 o 
  -2   8   2       15.28       13.42      1.99 o 
  -1   8   2       40.54       48.17      3.91 o 
   0   8   2       55.04       61.48      3.00 o 
   1   8   2      484.82      497.09      9.75 o 
   2   8   2      361.94      371.13      8.25 o 
   3   8   2       12.83       18.35      1.67 o 
   4   8   2       49.14       59.04      3.99 o 
   5   8   2       47.81       47.62      2.85 o 
   6   8   2        7.17        4.38      2.43 o 
  -9   9   2        0.36        2.83      2.86 o 
  -8   9   2       81.81       93.46      7.60 o 
  -7   9   2       32.56       34.45      4.01 o 
  -6   9   2       62.94       66.34      9.72 o 
  -5   9   2        2.16        3.01      2.02 o 
  -4   9   2      350.01      380.68     27.12 o 
  -3   9   2      297.28      320.42     14.74 o 
  -2   9   2       43.87       37.74      2.49 o 
  -1   9   2      126.90      128.18      4.12 o 
   0   9   2      195.25      204.43      6.04 o 
   1   9   2      104.42      100.40      4.67 o 
   2   9   2      399.85      401.90      9.31 o 
   3   9   2      152.61      151.40      5.34 o 
   4   9   2       17.39       16.38      1.75 o 
   5   9   2       41.25       41.89      3.65 o 
  -8  10   2       47.04       56.63      9.43 o 
  -7  10   2        0.67       -2.43      2.43 o 
  -6  10   2       32.38       28.21      3.64 o 
  -5  10   2       97.83       89.01      7.69 o 
  -4  10   2       67.65       69.41      3.01 o 
  -3  10   2      103.49      105.60      6.60 o 
  -2  10   2      149.92      166.20      5.74 o 
  -1  10   2        5.77        5.58      1.75 o 
   0  10   2       63.32       66.13      3.00 o 
   1  10   2      295.01      315.25      7.38 o 
   2  10   2      102.36      107.85      4.25 o 
   3  10   2       32.37       29.50      2.95 o 
   4  10   2       86.80       87.87      5.25 o 
  -7  11   2       25.35       33.20      7.29 o 
  -6  11   2        7.56        3.24      2.02 o 
  -5  11   2       22.98       16.20      8.10 o 
  -4  11   2       22.30       23.12     12.95 o 
  -3  11   2       44.72       60.53      3.68 o 
  -2  11   2      106.70      106.27      4.45 o 
  -1  11   2      262.08      273.59      8.31 o 
   0  11   2        1.32        1.94      1.62 o 
   1  11   2       42.13       36.21      3.21 o 
   2  11   2       10.77        8.97      1.98 o 
   3  11   2       18.54       14.30      4.26 o 
  -6  12   2       42.81       31.74     17.00 o 
  -5  12   2        0.78        0.51      1.21 o 
  -4  12   2        0.70        1.08      1.56 o 
  -3  12   2       35.59       33.69      2.66 o 
  -2  12   2       89.94       97.50      5.04 o 
  -1  12   2        1.12        0.72      1.44 o 
   0  12   2       32.96       38.21      3.12 o 
   1  12   2        0.98        0.21      1.36 o 
   0 -14   3       17.59       17.57      3.29 o 
   1 -14   3      121.59      138.88      7.93 o 
   2 -14   3       34.06       34.39      4.21 o 
   3 -14   3       92.22      108.17      6.80 o 
   4 -14   3       52.44       55.57      6.99 o 
  -2 -13   3       14.69       14.84      3.16 o 
  -1 -13   3       50.86       43.30      5.58 o 
   0 -13   3       22.69       23.69      3.56 o 
   1 -13   3        5.43        5.00      2.43 o 
   2 -13   3      191.69      210.86      9.43 o 
   3 -13   3       78.23       95.33      7.01 o 
   4 -13   3       54.82       66.32      3.81 o 
   5 -13   3       62.84       69.97      5.23 o 
   6 -13   3        0.48        0.81      1.50 o 
  -4 -12   3        9.15       18.57      3.56 o 
  -3 -12   3       44.51       43.08      3.72 o 
  -2 -12   3      100.89      112.47      5.57 o 
  -1 -12   3       94.13      103.96      5.21 o 
   0 -12   3      256.10      267.20     12.38 o 
   1 -12   3        0.88       -0.81      2.02 o 
   2 -12   3      102.67      114.39      6.87 o 
   3 -12   3      207.40      212.59     11.98 o 
   4 -12   3      133.16      128.71      9.43 o 
   5 -12   3       12.35       12.82      3.29 o 
   6 -12   3       51.00       55.82      8.10 o 
   7 -12   3        5.07        4.74      1.50 o 
  -5 -11   3       63.79       72.93      6.47 o 
  -4 -11   3       60.53       53.74      8.90 o 
  -3 -11   3      135.12      159.55      7.70 o 
  -2 -11   3      105.13      117.17      6.00 o 
  -1 -11   3      785.56      838.46     44.53 o 
   0 -11   3       38.46       43.59      6.22 o 
   1 -11   3        5.84        6.34      2.83 o 
   2 -11   3        1.27        3.04      2.30 o 
   3 -11   3      166.29      155.65      6.98 o 
   4 -11   3        2.42        0.81      3.24 o 
   5 -11   3      250.63      259.13      9.72 o 
   6 -11   3        4.66        2.43      3.24 o 
   7 -11   3        2.98        5.71      0.80 o 
   8 -11   3        4.47        2.43      3.24 o 
  -6 -10   3      131.72      127.93     12.02 o 
  -5 -10   3       50.69       46.68      5.41 o 
  -4 -10   3       59.06       63.60      5.62 o 
  -3 -10   3      112.09      104.31      5.37 o 
  -2 -10   3      175.67      190.70      8.29 o 
  -1 -10   3       18.85       22.47      4.35 o 
   0 -10   3        3.74        4.86      3.24 o 
   1 -10   3      106.08      118.96      5.72 o 
   2 -10   3       66.07       71.64      4.41 o 
   3 -10   3      123.08      127.40      8.50 o 
   4 -10   3      169.95      165.27      8.02 o 
   5 -10   3       49.71       56.09      3.89 o 
   6 -10   3      305.88      320.62     16.19 o 
   7 -10   3       13.28       13.76      7.29 o 
   8 -10   3       16.38       13.76      4.05 o 
   9 -10   3        4.86        4.23      2.53 o 
  -7  -9   3       55.62       54.54      4.41 o 
  -6  -9   3        0.64       -0.13      1.75 o 
  -5  -9   3      401.71      408.19     15.62 o 
  -4  -9   3       59.59       71.18      6.89 o 
  -3  -9   3        2.78        6.07      3.44 o 
  -2  -9   3      168.57      166.47      7.59 o 
  -1  -9   3     1162.78     1205.31     31.43 o 
   0  -9   3      759.56      743.88     28.61 o 
   1  -9   3      770.41      724.35     18.86 o 
   2  -9   3      249.27      254.27     10.53 o 
   3  -9   3        7.36        6.29      1.50 o 
   4  -9   3       13.51       11.70      2.27 o 
   5  -9   3      126.29      120.69      5.06 o 
   6  -9   3        1.79        2.43      4.05 o 
   7  -9   3      182.60      193.51     11.34 o 
   8  -9   3       47.37       41.81     27.12 o 
   9  -9   3        0.23        2.59      2.69 o 
  -7  -8   3       23.08       18.36      2.53 o 
  -6  -8   3      276.16      305.29      8.47 o 
  -5  -8   3      131.80      118.42      5.50 o 
  -4  -8   3      346.81      338.59     11.38 o 
  -3  -8   3      132.62      133.47      8.86 o 
  -2  -8   3      150.63      132.19     10.93 o 
  -1  -8   3        1.10        5.22      4.05 o 
   0  -8   3     1519.99     1491.47     48.98 o 
   1  -8   3      179.93      144.46      7.38 o 
   2  -8   3     1005.96      951.63     34.41 o 
   3  -8   3        2.85        4.94      1.45 o 
   4  -8   3        0.47        1.62      1.45 o 
   5  -8   3       53.04       43.72      7.29 o 
   6  -8   3      113.31      116.59     11.34 o 
   7  -8   3      114.84      128.74      8.10 o 
   8  -8   3       20.98       26.93      4.17 o 
   9  -8   3       18.64       21.46      3.44 o 
  10  -8   3        7.81        6.88      2.86 o 
  -8  -7   3       43.51       47.59      3.70 o 
  -7  -7   3       82.24       74.51      6.67 o 
  -6  -7   3        2.40        2.61      1.28 o 
  -5  -7   3      766.14      816.65     17.09 o 
  -4  -7   3       92.27       87.99      6.80 o 
  -3  -7   3      299.87      248.85     14.17 o 
  -2  -7   3     2153.71     2096.11    108.90 o 
  -1  -7   3      848.08      723.70     40.08 o 
   0  -7   3      307.33      323.75     16.19 o 
   1  -7   3     1112.57     1062.04     22.76 o 
   2  -7   3     1818.95     1650.76     59.91 o 
   3  -7   3      278.93      349.38     12.14 o 
   4  -7   3      438.57      452.32     12.44 o 
   5  -7   3       54.06       46.96      6.48 o 
   6  -7   3        4.76        1.62      3.24 o 
   7  -7   3      155.89      171.91      3.69 o 
   8  -7   3      168.87      186.59     13.76 o 
   9  -7   3       15.23       19.69      3.11 o 
  10  -7   3       16.75       18.30      3.44 o 
  -9  -6   3       86.61       79.40      5.90 o 
  -8  -6   3       52.08       44.93      3.15 o 
  -7  -6   3      184.46      193.34      7.67 o 
  -6  -6   3      292.15      292.63      7.77 o 
  -5  -6   3      209.54      202.29      6.87 o 
  -4  -6   3      210.75      231.21      6.98 o 
  -3  -6   3     2153.86     2075.78     71.25 o 
  -2  -6   3      149.91      106.14      4.78 o 
  -1  -6   3       79.47       89.78      4.47 o 
   0  -6   3        3.63        9.18      2.02 o 
   1  -6   3       81.53       94.28      3.43 o 
   2  -6   3      334.28      265.50      6.57 o 
   3  -6   3     1948.94     1830.74     36.90 o 
   4  -6   3       72.04       66.43      2.81 o 
   5  -6   3      129.30      140.88      8.91 o 
   6  -6   3      259.36      280.95     13.76 o 
   7  -6   3      134.20      138.11      7.52 o 
   8  -6   3       42.28       51.12      3.44 o 
   9  -6   3      130.00      138.89      9.73 o 
  10  -6   3        1.76        3.64      3.44 o 
  -9  -5   3       77.68       62.65      4.32 o 
  -8  -5   3      285.56      275.42     15.62 o 
  -7  -5   3        1.91        2.62      1.91 o 
  -6  -5   3       66.33       80.27      3.84 o 
  -5  -5   3       38.48       40.71      6.88 o 
  -4  -5   3      423.01      417.27     13.73 o 
  -3  -5   3      377.47      422.52     10.33 o 
  -2  -5   3     2695.54     2706.60    130.35 o 
  -1  -5   3        9.59        7.63      1.94 o 
   0  -5   3     1709.80     1465.43    117.00 o 
   1  -5   3     2260.02     2152.22     44.23 o 
   2  -5   3     1124.55     1169.56     20.59 o 
   3  -5   3      932.28      833.00     15.10 o 
   4  -5   3     1633.58     1530.25     46.96 o 
   5  -5   3       27.85       28.34      2.43 o 
   6  -5   3      721.72      711.98     44.78 o 
   7  -5   3      172.55      182.97      5.35 o 
   8  -5   3      114.81      138.25      5.26 o 
   9  -5   3       44.37       42.35      5.73 o 
  10  -5   3      182.70      196.71     11.74 o 
  -9  -4   3       35.99       35.51      2.19 o 
  -8  -4   3       79.21       75.76      3.71 o 
  -7  -4   3      572.71      556.40     18.09 o 
  -6  -4   3       92.90       94.61      2.74 o 
  -5  -4   3       95.52      110.19      4.04 o 
  -4  -4   3      607.56      602.98     13.36 o 
  -3  -4   3     1432.54     1304.63     27.19 o 
  -2  -4   3       34.08       43.18      3.54 o 
  -1  -4   3       72.13       44.45      3.01 o 
   0  -4   3       11.51        4.32      1.45 o 
   1  -4   3       70.99       91.68      2.83 o 
   2  -4   3       46.91       46.97      1.72 o 
   3  -4   3     1404.36     1532.49     28.30 o 
   4  -4   3        1.27        0.00      0.81 o 
   5  -4   3     2768.27     2863.17     62.91 o 
   6  -4   3       17.07       16.60      0.86 o 
   7  -4   3       82.78      105.28      2.43 o 
   8  -4   3        3.71        5.10      1.20 o 
   9  -4   3       62.60       70.70      4.90 o 
  10  -4   3       12.01       10.96      3.43 o 
 -10  -3   3       15.43       17.35      3.69 o 
  -9  -3   3        8.49        6.11      1.51 o 
  -8  -3   3      192.94      180.35      9.78 o 
  -7  -3   3       28.50       27.69      1.85 o 
  -6  -3   3      408.05      377.29      6.05 o 
  -5  -3   3      302.48      282.60      7.59 o 
  -4  -3   3      228.34      265.74      5.64 o 
  -3  -3   3       20.47       17.93      1.50 o 
  -2  -3   3     1732.02     1538.13     29.48 o 
  -1  -3   3       47.00       71.25      2.69 o 
   0  -3   3     8609.35     8545.42    261.92 o 
   1  -3   3      209.96      134.67      3.64 o 
   2  -3   3      173.16      178.99      2.53 o 
   3  -3   3        3.34        3.24      0.81 o 
   4  -3   3       37.06       34.52      1.45 o 
   5  -3   3       58.48       70.85      1.80 o 
   6  -3   3      344.17      309.89      5.58 o 
   7  -3   3      339.68      360.96      5.95 o 
   8  -3   3        9.43        8.39      1.08 o 
   9  -3   3      203.11      214.83      8.53 o 
  10  -3   3      198.24      211.25      9.29 o 
 -10  -2   3        7.51        8.50      2.86 o 
  -9  -2   3       35.83       28.98      3.28 o 
  -8  -2   3        2.92        2.11      0.75 o 
  -7  -2   3      441.29      437.17     11.08 o 
  -6  -2   3      273.09      281.16      4.44 o 
  -5  -2   3      626.59      551.55     12.55 o 
  -4  -2   3        9.87        5.67      1.35 o 
  -3  -2   3       61.85       59.89      3.64 o 
  -2  -2   3      693.26      601.49     10.01 o 
  -1  -2   3     1405.88     1089.87     19.47 o 
   0  -2   3     2692.17     2755.28     73.68 o 
   1  -2   3     2300.74     2561.98    127.93 o 
   2  -2   3     1255.44     1118.15     16.60 o 
   3  -2   3      154.47      160.00      2.53 o 
   4  -2   3        2.77        4.86      0.47 o 
   5  -2   3     1223.69     1362.30     25.59 o 
   6  -2   3      479.31      513.24      8.17 o 
   7  -2   3      165.85      161.42      3.29 o 
   8  -2   3      489.60      499.56     16.19 o 
   9  -2   3        3.79       -0.81      3.24 o 
  10  -2   3        0.18        1.62      3.24 o 
 -10  -1   3        8.24        5.22      4.05 o 
  -9  -1   3       64.37       55.23      4.73 o 
  -8  -1   3      151.18      134.28      3.65 o 
  -7  -1   3      237.97      230.49      4.61 o 
  -6  -1   3      952.14      958.25     14.95 o 
  -5  -1   3      684.18      636.81     12.02 o 
  -4  -1   3      304.48      286.21      5.15 o 
  -3  -1   3      800.60      710.90     11.86 o 
  -2  -1   3       18.15        4.49      0.57 o 
  -1  -1   3      747.86      945.83     13.70 o 
   0  -1   3     3875.89     3422.54     72.95 o 
   1  -1   3     1509.02     1677.42    100.40 o 
   2  -1   3     1173.86     1469.61     51.01 o 
   3  -1   3      521.81      440.42      6.22 o 
   4  -1   3      477.50      513.35      8.59 o 
   5  -1   3       21.78       19.04      1.15 o 
   6  -1   3      531.37      561.69     10.03 o 
   7  -1   3      339.20      352.01      7.08 o 
   8  -1   3      750.91      773.22     24.29 o 
   9  -1   3       50.11       58.30      4.86 o 
  10  -1   3        4.14        3.24      4.05 o 
 -10   0   3       87.92      106.06      9.72 o 
  -9   0   3        7.53        4.86      4.86 o 
  -8   0   3       45.91       53.28      3.64 o 
  -7   0   3      157.88      144.73      2.91 o 
  -6   0   3      156.07      138.72      7.76 o 
  -5   0   3      212.16      237.27      7.44 o 
  -4   0   3     1746.64     1658.71     31.49 o 
  -3   0   3       80.58       65.07      1.94 o 
  -2   0   3      592.67      463.12      6.30 o 
  -1   0   3      890.10     1253.20     18.87 o 
   0   0   3     2256.89     2380.30     33.92 o 
   1   0   3     1274.86      929.10     19.05 o 
   2   0   3     1755.36     2017.19     45.69 o 
   3   0   3        3.78        5.74      0.47 o 
   4   0   3      753.45      781.23     10.88 o 
   5   0   3      463.59      472.68      6.08 o 
   6   0   3      179.20      178.18      3.43 o 
   7   0   3        0.95        1.35      0.72 o 
   8   0   3        1.94        3.24      3.24 o 
   9   0   3       41.05       36.43      4.05 o 
  10   0   3        7.99        0.00      1.62 o 
 -10   1   3       15.16       13.76      4.86 o 
  -9   1   3      413.70      425.07     26.72 o 
  -8   1   3        5.14        4.86      2.43 o 
  -7   1   3      360.79      418.59     13.76 o 
  -6   1   3      692.26      671.92     11.28 o 
  -5   1   3      708.72      678.35     13.36 o 
  -4   1   3       25.93       19.78      1.45 o 
  -3   1   3     5050.38     6211.01    133.63 o 
  -2   1   3       42.40       27.53      0.72 o 
  -1   1   3      671.59      807.55      8.88 o 
   0   1   3       31.48       10.26      2.43 o 
   1   1   3      779.99      688.10      8.33 o 
   2   1   3     1403.62     1111.43     15.78 o 
   3   1   3     6243.49     7483.08    149.95 o 
   4   1   3      279.78      222.61      2.79 o 
   5   1   3       54.02       37.27      1.16 o 
   6   1   3        5.01        7.21      1.52 o 
   7   1   3      512.12      535.62     11.41 o 
   8   1   3        8.66        6.88      1.72 o 
   9   1   3      354.54      321.82     10.53 o 
  10   1   3       21.83        0.00      1.62 o 
 -10   2   3      114.22      114.97      9.72 o 
  -9   2   3       22.65       23.48      8.10 o 
  -8   2   3       69.85       73.68      6.48 o 
  -7   2   3       11.30       12.95      2.43 o 
  -6   2   3        0.18        4.05      3.24 o 
  -5   2   3       45.22       55.06      3.24 o 
  -4   2   3     4986.13     5766.06    149.02 o 
  -3   2   3      409.49      498.54      7.14 o 
  -2   2   3     1735.43     1877.59     26.94 o 
  -1   2   3      458.38      366.48      3.99 o 
   0   2   3     1131.43     1039.82     19.40 o 
   1   2   3     1451.89     2062.32     26.09 o 
   2   2   3     2132.59     2102.79     35.56 o 
   3   2   3       32.08       71.57      1.29 o 
   4   2   3     2806.91     2932.90     46.38 o 
   5   2   3      774.81      720.50      9.22 o 
   6   2   3       18.19       21.92      1.75 o 
   7   2   3      252.90      258.07      6.63 o 
   8   2   3      183.58      178.44      5.42 o 
   9   2   3       12.58       11.32      1.62 o 
 -10   3   3        2.95        1.62      4.86 o 
  -9   3   3       16.74       25.10      4.86 o 
  -8   3   3        5.73        6.48      3.24 o 
  -7   3   3      500.07      523.04     17.81 o 
  -6   3   3      413.31      476.89     14.57 o 
  -5   3   3       14.37       12.95      3.24 o 
  -4   3   3     1291.62     1507.07     36.84 o 
  -3   3   3     2084.66     2320.36     31.80 o 
  -2   3   3      546.37      529.65      6.18 o 
  -1   3   3     1443.38     1493.27     20.84 o 
   0   3   3      349.04      287.74      6.08 o 
   1   3   3        8.17        1.62      0.45 o 
   2   3   3       88.84      155.14      1.96 o 
   3   3   3     1474.78     1319.15     17.08 o 
   4   3   3       47.17       81.57      1.69 o 
   5   3   3      434.66      494.09      8.22 o 
   6   3   3      325.92      299.34      7.45 o 
   7   3   3        3.90        3.88      0.93 o 
   8   3   3       22.41       23.85      1.80 o 
   9   3   3       68.15       65.86      5.24 o 
 -10   4   3       21.34       24.29      5.67 o 
  -9   4   3       26.27       28.34      4.86 o 
  -8   4   3      187.46      209.70     11.34 o 
  -7   4   3      401.19      422.64     16.19 o 
  -6   4   3      608.60      672.01     21.05 o 
  -5   4   3      132.88      167.63      4.58 o 
  -4   4   3      141.33      170.00      4.21 o 
  -3   4   3        0.35        1.35      0.47 o 
  -2   4   3      841.26      828.04     11.35 o 
  -1   4   3     2185.41     2087.73     29.23 o 
   0   4   3     1368.84     1456.65     26.67 o 
   1   4   3     1045.92      990.03     12.02 o 
   2   4   3      162.96      209.79      3.18 o 
   3   4   3       23.95       11.61      1.24 o 
   4   4   3      270.96      241.74      5.45 o 
   5   4   3      154.62      194.67      5.75 o 
   6   4   3      195.37      225.78      6.51 o 
   7   4   3      252.62      232.87      5.78 o 
   8   4   3       48.19       55.91      2.73 o 
 -10   5   3       15.67       19.94      4.26 o 
  -9   5   3       11.00       20.24      4.17 o 
  -8   5   3        4.26        1.82      2.08 o 
  -7   5   3      526.74      589.70     22.67 o 
  -6   5   3       16.17       15.95      2.83 o 
  -5   5   3      168.63      191.28      5.99 o 
  -4   5   3      117.75      126.76      3.64 o 
  -3   5   3       77.45       82.54      1.94 o 
  -2   5   3       72.13       93.63      1.94 o 
  -1   5   3     1986.50     2137.38     36.67 o 
   0   5   3      874.44      804.08     14.48 o 
   1   5   3       12.23       15.25      2.45 o 
   2   5   3      287.05      275.76      4.16 o 
   3   5   3      106.85      128.78      2.94 o 
   4   5   3       17.45       28.00      1.49 o 
   5   5   3      496.21      464.90     11.87 o 
   6   5   3      518.82      575.67     18.70 o 
   7   5   3       18.62       29.13      4.58 o 
   8   5   3       62.35       62.40      3.29 o 
 -10   6   3        1.05        2.06      2.81 o 
  -9   6   3        7.22        9.31      4.58 o 
  -8   6   3       36.63       44.01     14.98 o 
  -7   6   3      118.25      144.61      8.10 o 
  -6   6   3      268.61      288.74      8.02 o 
  -5   6   3       79.35       82.16      2.83 o 
  -4   6   3       41.91       35.62      1.94 o 
  -3   6   3      307.74      366.07      8.50 o 
  -2   6   3      383.62      379.41     11.14 o 
  -1   6   3       19.10       24.72      3.35 o 
   0   6   3      630.63      596.76      9.92 o 
   1   6   3     1168.47     1110.05     17.55 o 
   2   6   3      102.14       99.72      2.47 o 
   3   6   3       33.00       34.59      2.62 o 
   4   6   3       26.10       37.43      3.29 o 
   5   6   3      134.95      131.63      3.92 o 
   6   6   3       43.61       37.64      3.11 o 
   7   6   3      162.84      177.81      5.80 o 
 -10   7   3       22.72       28.34      4.58 o 
  -9   7   3        1.11        1.50      1.94 o 
  -8   7   3        1.59        2.27      3.24 o 
  -7   7   3        6.73       11.75      2.43 o 
  -6   7   3      214.39      254.56      9.29 o 
  -5   7   3       81.54       80.56      2.81 o 
  -4   7   3      844.48      864.35     28.74 o 
  -3   7   3        2.41        1.62      1.15 o 
  -2   7   3       74.24       90.57      3.65 o 
  -1   7   3       22.42       22.65      1.30 o 
   0   7   3      391.52      428.25      8.40 o 
   1   7   3        1.49        0.40      1.04 o 
   2   7   3      265.06      285.10      6.65 o 
   3   7   3       52.13       50.62      2.24 o 
   4   7   3      207.41      211.51      6.06 o 
   5   7   3       49.45       47.58      3.39 o 
   6   7   3       43.09       46.22      3.83 o 
   7   7   3        0.27       -0.20      1.04 o 
  -9   8   3       94.56      111.99     15.38 o 
  -8   8   3       98.79      106.06     10.31 o 
  -7   8   3       20.89       28.09      4.04 o 
  -6   8   3       16.93       15.11      1.59 o 
  -5   8   3      317.55      317.90     24.29 o 
  -4   8   3        0.88        0.40      1.15 o 
  -3   8   3       59.70       65.12      3.69 o 
  -2   8   3       11.22       12.80      1.36 o 
  -1   8   3        0.22        0.29      0.69 o 
   0   8   3       12.39       14.05      2.14 o 
   1   8   3      207.18      227.98      5.26 o 
   2   8   3       47.90       45.23      3.09 o 
   3   8   3      299.92      320.72      6.34 o 
   4   8   3       76.92       94.97      4.16 o 
   5   8   3       30.60       34.71      3.41 o 
   6   8   3        1.57        2.16      1.41 o 
  -8   9   3       54.57       72.92      7.29 o 
  -7   9   3        0.40        2.31      2.02 o 
  -6   9   3        7.14        4.05      0.79 o 
  -5   9   3        5.05        5.12      2.83 o 
  -4   9   3      148.84      168.74     10.53 o 
  -3   9   3      193.60      216.67      7.95 o 
  -2   9   3      168.03      167.16      4.87 o 
  -1   9   3       66.53       74.26      2.86 o 
   0   9   3        0.23        0.54      0.93 o 
   1   9   3        9.27        7.29      1.67 o 
   2   9   3      279.31      285.85      6.25 o 
   3   9   3       29.73       31.50      2.07 o 
   4   9   3       69.02       86.79      5.95 o 
   5   9   3       15.43       13.35      1.91 o 
  -8  10   3       16.84       19.55      4.90 o 
  -7  10   3       24.06       27.94      4.01 o 
  -6  10   3       61.18       56.60     16.19 o 
  -5  10   3       74.93       70.72      3.64 o 
  -4  10   3       21.04       18.74     10.93 o 
  -3  10   3       92.56      103.42      6.48 o 
  -2  10   3       47.15       53.58      3.00 o 
  -1  10   3       24.06       23.54      2.08 o 
   0  10   3      165.77      172.83      5.11 o 
   1  10   3      106.85      103.52      3.50 o 
   2  10   3       14.37       18.33      5.66 o 
   3  10   3      100.40      101.23      3.82 o 
   4  10   3       64.33       57.25      4.83 o 
  -7  11   3       22.66        0.81      3.24 o 
  -6  11   3       11.14        5.75      3.64 o 
  -5  11   3       30.14       20.72     11.74 o 
  -4  11   3       16.38       18.54      9.72 o 
  -3  11   3       19.44        9.60      7.29 o 
  -2  11   3       69.97       78.16      7.15 o 
  -1  11   3      163.47      180.15      6.51 o 
   0  11   3       30.34       17.64      6.34 o 
   1  11   3       29.70       24.30      7.82 o 
   2  11   3       10.95        5.99      2.16 o 
  -5  12   3        0.07       -0.81      1.45 o 
  -4  12   3        3.39        2.53      2.08 o 
  -3  12   3       11.32        8.91      2.17 o 
  -2  12   3       12.88        6.14      4.66 o 
  -1  12   3       70.05       69.03      3.91 o 
   0  12   3       95.49      107.72      5.38 o 
   0 -14   4       32.84       34.93      4.07 o 
   1 -14   4       11.09       14.62      3.16 o 
   2 -14   4        0.21        0.61      1.98 o 
   3 -14   4      103.53      115.25     11.45 o 
   4 -14   4        6.84        3.49      2.08 o 
   5 -14   4       11.44       14.40      2.10 o 
  -2 -13   4       67.87       76.34      6.43 o 
  -1 -13   4       50.67       58.51      4.63 o 
   0 -13   4        1.44        0.58      1.94 o 
   1 -13   4       27.79       26.48      4.04 o 
   2 -13   4      213.54      216.89     18.62 o 
   3 -13   4      150.54      141.51      9.10 o 
   4 -13   4       20.98       26.45      7.08 o 
   5 -13   4       71.08       67.77      8.91 o 
   6 -13   4        0.04       -4.86      4.86 o 
  -4 -12   4       11.17       14.33      3.91 o 
  -3 -12   4       48.30       45.41      3.80 o 
  -2 -12   4       24.05       31.35      5.62 o 
  -1 -12   4      273.71      305.36     17.81 o 
   0 -12   4      288.69      295.37     14.59 o 
   1 -12   4        2.97        0.81      2.27 o 
   2 -12   4        9.98        9.13      2.81 o 
   3 -12   4      299.11      298.70     11.52 o 
   4 -12   4      116.09      116.24      6.87 o 
   5 -12   4      118.63      109.80      8.86 o 
   6 -12   4       63.54       65.58      8.91 o 
   7 -12   4        0.33        4.05      6.48 o 
   8 -12   4        5.65        6.48      4.86 o 
  -5 -11   4       24.64       18.99      3.14 o 
  -4 -11   4       32.82       36.01      6.59 o 
  -3 -11   4        0.43       -1.73      3.08 o 
  -2 -11   4      299.12      303.86     17.81 o 
  -1 -11   4      445.07      465.92     19.03 o 
   0 -11   4      306.52      323.77     20.65 o 
   1 -11   4      413.90      418.85     17.00 o 
   2 -11   4        2.20        2.60      3.54 o 
   3 -11   4       14.49       13.67      2.81 o 
   4 -11   4       76.76       66.09      4.78 o 
   5 -11   4      146.22      144.73      8.53 o 
   6 -11   4        3.76        0.00      4.05 o 
   7 -11   4       59.34       55.06      8.10 o 
   8 -11   4        0.27        3.24      3.24 o 
  -6 -10   4      132.62      158.49      8.25 o 
  -5 -10   4        0.01        1.30      1.62 o 
  -4 -10   4       77.28       76.12      5.62 o 
  -3 -10   4       13.19       19.89      6.13 o 
  -2 -10   4       44.26       56.53      6.88 o 
  -1 -10   4        7.27        4.37      4.27 o 
   0 -10   4        2.88        2.87      3.11 o 
   1 -10   4       51.01       51.44      4.61 o 
   2 -10   4      154.30      141.70      6.44 o 
   3 -10   4      159.41      154.24      6.35 o 
   4 -10   4       55.45       46.61      5.26 o 
   5 -10   4       38.34       48.22      7.69 o 
   6 -10   4      252.39      269.61     21.86 o 
   7 -10   4       13.26       12.14      4.05 o 
   8 -10   4       11.02       16.19      8.10 o 
   9 -10   4        2.51        0.81      1.72 o 
  -7  -9   4       17.79       13.19      3.20 o 
  -6  -9   4       35.40       37.61      5.10 o 
  -5  -9   4      530.25      599.41     15.49 o 
  -4  -9   4       13.00        8.32      2.81 o 
  -3  -9   4      633.75      619.50     26.81 o 
  -2  -9   4       35.18       43.44      5.19 o 
  -1  -9   4     1535.74     1514.92     43.68 o 
   0  -9   4       40.82       42.19      4.45 o 
   1  -9   4     1704.73     1649.91     45.22 o 
   2  -9   4      259.15      241.83      8.45 o 
   3  -9   4      307.66      292.70      8.33 o 
   4  -9   4      141.88      139.00      6.57 o 
   5  -9   4      381.02      379.70     10.12 o 
   6  -9   4        5.42        8.91      3.24 o 
   7  -9   4      316.15      314.96     14.57 o 
   8  -9   4       20.20       26.72      8.10 o 
   9  -9   4       17.30       17.55      4.17 o 
  -7  -8   4      123.70      132.78      5.68 o 
  -6  -8   4      125.10      124.33      4.90 o 
  -5  -8   4        0.06        0.81      2.29 o 
  -4  -8   4      615.28      661.37     19.01 o 
  -3  -8   4      301.20      264.30     10.53 o 
  -2  -8   4      557.12      546.03     38.46 o 
  -1  -8   4      300.31      325.27     19.84 o 
   0  -8   4      563.09      459.99     25.91 o 
   1  -8   4        0.45        0.81      1.35 o 
   2  -8   4     1178.42     1100.20     24.84 o 
   3  -8   4      131.98      112.95      4.55 o 
   4  -8   4      108.52       98.75      8.10 o 
   5  -8   4       64.90       72.87      5.67 o 
   6  -8   4      132.57      131.97      7.29 o 
   7  -8   4       34.47       38.05      4.86 o 
   8  -8   4       38.95       43.85      3.08 o 
   9  -8   4       12.99       16.92      3.54 o 
  10  -8   4        6.97        6.93      2.53 o 
  -8  -7   4       31.78       26.97      3.15 o 
  -7  -7   4        6.36        4.88      2.15 o 
  -6  -7   4       57.68       60.42      3.09 o 
  -5  -7   4      480.22      447.47     13.18 o 
  -4  -7   4        0.28        2.61      2.53 o 
  -3  -7   4     1858.51     1849.50     66.39 o 
  -2  -7   4     2092.63     1873.45    124.69 o 
  -1  -7   4        8.49       31.97     22.27 o 
   0  -7   4      283.65      311.53      8.95 o 
   1  -7   4     1089.14      865.11     18.48 o 
   2  -7   4      588.59      515.74     10.63 o 
   3  -7   4      255.93      247.50      9.72 o 
   4  -7   4      186.56      197.56      5.06 o 
   5  -7   4        0.98        0.00      1.62 o 
   6  -7   4       14.02       17.81      3.24 o 
   7  -7   4      258.84      280.00      6.65 o 
   8  -7   4      111.94      108.97      6.57 o 
   9  -7   4       38.47       48.80      4.01 o 
  10  -7   4       55.00       72.06     10.53 o 
  -9  -6   4       22.37       24.63      2.56 o 
  -8  -6   4      120.40      111.30      4.24 o 
  -7  -6   4      255.21      250.94     15.38 o 
  -6  -6   4        4.74        1.99      2.77 o 
  -5  -6   4       36.72       33.61      4.58 o 
  -4  -6   4     1062.50     1050.41     25.08 o 
  -3  -6   4     1737.00     1690.11    114.57 o 
  -2  -6   4      640.36      630.23     42.91 o 
  -1  -6   4     1504.54     1269.51     75.70 o 
   0  -6   4        6.02       15.09      9.72 o 
   1  -6   4     1427.94     1339.32     27.04 o 
   2  -6   4      751.89      612.97     12.14 o 
   3  -6   4     3136.87     3067.30     72.42 o 
   4  -6   4        2.01        8.67      1.21 o 
   5  -6   4      651.88      690.64     19.43 o 
   6  -6   4      221.82      250.18      8.91 o 
   7  -6   4       13.36       14.66      1.30 o 
   8  -6   4        1.97        2.06      0.69 o 
   9  -6   4       45.86       52.13      8.50 o 
  10  -6   4        1.85        2.43      1.72 o 
  -9  -5   4      135.92      124.31     11.92 o 
  -8  -5   4      220.37      211.91     10.36 o 
  -7  -5   4      108.26      114.75      6.92 o 
  -6  -5   4      131.47      119.32      6.59 o 
  -5  -5   4      214.29      250.97      7.34 o 
  -4  -5   4      184.52      193.40      9.56 o 
  -3  -5   4     2218.38     2162.99     59.10 o 
  -2  -5   4     3496.96     3830.11    221.04 o 
  -1  -5   4      141.66      130.23      5.24 o 
   0  -5   4     2690.17     2274.78     80.56 o 
   1  -5   4     6544.97     6769.13    200.90 o 
   2  -5   4      468.46      369.20      7.44 o 
   3  -5   4      272.04      215.88      4.27 o 
   4  -5   4     1074.93     1055.79     27.53 o 
   5  -5   4        7.09       16.19      2.43 o 
   6  -5   4      310.68      344.89      6.42 o 
   7  -5   4       37.80       45.66      1.95 o 
   8  -5   4       72.33       78.11      3.73 o 
   9  -5   4       85.41       97.08      5.52 o 
  10  -5   4      224.79      239.39     10.63 o 
  -9  -4   4        7.84        6.46      2.48 o 
  -8  -4   4      233.37      229.60     10.77 o 
  -7  -4   4      802.42      810.64     14.92 o 
  -6  -4   4       37.68       38.12      3.69 o 
  -5  -4   4      690.61      689.82     15.33 o 
  -4  -4   4      504.98      529.01     12.56 o 
  -3  -4   4     1744.09     1654.57     33.40 o 
  -2  -4   4       19.31        8.10      1.35 o 
  -1  -4   4     3188.30     2983.59    131.16 o 
   0  -4   4      244.35      220.38      7.29 o 
   1  -4   4     1157.29      870.60     33.60 o 
   2  -4   4      148.06      141.15      2.83 o 
   3  -4   4     1413.31     1265.31     21.73 o 
   4  -4   4      553.76      551.37     12.95 o 
   5  -4   4     2285.57     2538.95     53.42 o 
   6  -4   4      134.65      133.41      2.73 o 
   7  -4   4      144.61      139.94      2.68 o 
   8  -4   4       26.20       28.12      1.40 o 
   9  -4   4       55.33       44.47     10.93 o 
  10  -4   4        0.14       -2.43      2.86 o 
 -10  -3   4       44.91       47.34      5.42 o 
  -9  -3   4       54.97       52.41      3.87 o 
  -8  -3   4      131.39      107.71      4.19 o 
  -7  -3   4        3.41        2.97      0.73 o 
  -6  -3   4      599.85      609.23     14.28 o 
  -5  -3   4       66.34       60.45      3.11 o 
  -4  -3   4      621.95      606.62     13.13 o 
  -3  -3   4      176.51      159.83      4.35 o 
  -2  -3   4      217.62      187.49      3.89 o 
  -1  -3   4      707.33      824.32     15.74 o 
   0  -3   4     4603.42     4459.85    107.34 o 
   1  -3   4       99.52      125.50      2.17 o 
   2  -3   4      118.88       63.67      1.94 o 
   3  -3   4      642.11      650.15     15.38 o 
   4  -3   4       18.17        6.58      1.15 o 
   5  -3   4       14.52       14.70      1.17 o 
   6  -3   4      779.84      857.20     13.07 o 
   7  -3   4       17.35       16.73      1.41 o 
   8  -3   4      126.83      126.10      2.90 o 
   9  -3   4      263.21      275.10     11.41 o 
  10  -3   4       20.78       20.38      4.27 o 
 -10  -2   4        1.31        1.21      2.29 o 
  -9  -2   4        8.18        7.51      1.41 o 
  -8  -2   4       63.70       60.20      3.56 o 
  -7  -2   4      413.43      382.45      6.75 o 
  -6  -2   4        1.32        3.08      1.35 o 
  -5  -2   4     1612.82     1574.03     33.19 o 
  -4  -2   4      591.54      556.81     10.01 o 
  -3  -2   4     1301.77     1400.85     26.58 o 
  -2  -2   4       11.00        4.86      0.57 o 
  -1  -2   4     5274.46     5527.74    157.48 o 
   0  -2   4     2043.18     1703.30     41.70 o 
   1  -2   4     2706.62     2683.10     70.44 o 
   2  -2   4      531.37      570.32      8.10 o 
   3  -2   4     1854.16     1949.29     35.78 o 
   4  -2   4      295.49      386.22      4.67 o 
   5  -2   4      217.45      178.89      2.62 o 
   6  -2   4      398.81      402.70      6.80 o 
   7  -2   4      244.04      258.64      5.06 o 
   8  -2   4      277.50      264.83      6.57 o 
   9  -2   4        0.89        1.62      1.15 o 
  10  -2   4       21.52       16.61      2.29 o 
 -10  -1   4       65.09       56.29      6.07 o 
  -9  -1   4       91.43       94.68      6.98 o 
  -8  -1   4       35.47       36.63      1.57 o 
  -7  -1   4        2.50        3.81      1.77 o 
  -6  -1   4      954.74      957.18     22.18 o 
  -5  -1   4      625.61      650.29     14.19 o 
  -4  -1   4      617.94      560.21     10.89 o 
  -3  -1   4      495.32      459.88      7.95 o 
  -2  -1   4      341.89      398.21      6.22 o 
  -1  -1   4      242.70      308.84      4.84 o 
   0  -1   4      232.23      239.56      4.04 o 
   1  -1   4     2491.97     2317.36     88.25 o 
   2  -1   4      366.98      486.69      6.59 o 
   3  -1   4       41.65       49.45      1.16 o 
   4  -1   4      230.26      300.38      4.27 o 
   5  -1   4       64.80       60.21      1.94 o 
   6  -1   4      752.23      740.42     12.87 o 
   7  -1   4       22.01       16.84      2.02 o 
   8  -1   4      377.79      384.28      8.33 o 
   9  -1   4      209.69      212.13      8.91 o 
  10  -1   4        3.91        4.05      2.43 o 
 -10   0   4       57.14       70.44      8.10 o 
  -9   0   4       24.03       16.52     14.17 o 
  -8   0   4      234.60      247.75      8.02 o 
  -7   0   4       86.76       94.76      2.17 o 
  -6   0   4      132.49      123.90      4.01 o 
  -5   0   4      465.31      442.86      9.72 o 
  -4   0   4     2082.87     2127.81     43.51 o 
  -3   0   4       27.99       14.30      1.35 o 
  -2   0   4     2320.17     2444.81     47.48 o 
  -1   0   4      235.85      162.39      2.83 o 
   0   0   4       78.83      115.98      1.77 o 
   1   0   4      666.98      698.73     16.19 o 
   2   0   4     1753.82     1583.20     41.60 o 
   3   0   4      854.93      844.63     10.81 o 
   4   0   4      828.94      901.70     12.08 o 
   5   0   4      220.52      232.47      4.94 o 
   6   0   4      171.00      157.98      3.03 o 
   7   0   4       88.43       95.09      3.43 o 
   8   0   4      305.52      300.38      9.72 o 
   9   0   4       25.35       27.53      3.24 o 
  10   0   4       26.55        0.00      1.62 o 
 -10   1   4       67.78       72.06      8.10 o 
  -9   1   4      334.97      360.30     25.10 o 
  -8   1   4       48.07       49.39      5.67 o 
  -7   1   4      150.39      140.88     11.34 o 
  -6   1   4      129.25      141.30      3.53 o 
  -5   1   4      376.12      365.26      5.12 o 
  -4   1   4       49.41       37.49      1.18 o 
  -3   1   4      856.97      865.96     12.80 o 
  -2   1   4      284.86      224.68      2.86 o 
  -1   1   4      692.92      682.96      9.73 o 
   0   1   4       93.68       56.74      1.03 o 
   1   1   4      770.35      889.01     16.60 o 
   2   1   4      697.16      785.69      7.88 o 
   3   1   4     1600.77     1375.61     16.76 o 
   4   1   4       59.11       60.25      1.29 o 
   5   1   4      464.02      507.92      6.23 o 
   6   1   4      631.39      647.86     10.06 o 
   7   1   4       32.42       35.51      2.17 o 
   8   1   4        1.58        2.43      1.15 o 
   9   1   4       54.52       56.68      4.05 o 
 -10   2   4       34.70       39.67     11.34 o 
  -9   2   4       55.68       54.25      6.48 o 
  -8   2   4      325.62      351.39     15.38 o 
  -7   2   4       16.23       15.38      5.67 o 
  -6   2   4       79.42       63.96      4.05 o 
  -5   2   4      734.71      789.99     20.24 o 
  -4   2   4      604.80      597.50     11.34 o 
  -3   2   4      197.78      201.93      2.90 o 
  -2   2   4     2217.68     2301.09     62.34 o 
  -1   2   4        3.39       11.97      0.82 o 
   0   2   4       27.30       16.56      2.43 o 
   1   2   4      218.97      130.18      1.37 o 
   2   2   4      382.71      362.38      4.21 o 
   3   2   4       80.62      110.75      2.09 o 
   4   2   4      958.93      888.11     12.02 o 
   5   2   4      454.76      509.05      8.06 o 
   6   2   4      125.02      116.95      2.72 o 
   7   2   4      277.89      254.69      4.95 o 
   8   2   4      166.03      154.56      5.39 o 
   9   2   4        9.51        7.22      1.62 o 
 -10   3   4       14.89       17.00      8.10 o 
  -9   3   4       16.14       24.29      4.86 o 
  -8   3   4       34.88       42.10      5.67 o 
  -6   3   4      461.81      482.55     15.38 o 
  -5   3   4      123.84      134.37      2.43 o 
  -4   3   4       59.81       92.01      1.94 o 
  -3   3   4     3013.86     3339.30     61.70 o 
  -2   3   4      556.77      592.18      7.92 o 
  -1   3   4     1553.63     1651.86     24.44 o 
   0   3   4       65.75       95.04      1.69 o 
   1   3   4     1106.12     1163.71     13.45 o 
   2   3   4      585.30      512.59      5.58 o 
   3   3   4     1079.09     1151.87     14.55 o 
   4   3   4      330.77      262.52      4.08 o 
   5   3   4     1191.01     1156.26     16.79 o 
   6   3   4      293.33      306.69      6.04 o 
   7   3   4       81.38       82.46      2.94 o 
   8   3   4       52.93       48.83      2.36 o 
   9   3   4        1.55        2.91      1.35 o 
 -10   4   4        5.76        1.62      3.24 o 
  -9   4   4        7.14        3.24      3.24 o 
  -8   4   4      180.49      203.22     17.00 o 
  -7   4   4      105.14      106.87     12.14 o 
  -6   4   4     1443.40     1659.79     55.06 o 
  -5   4   4      103.03      115.41      3.44 o 
  -4   4   4        5.45        2.89      0.66 o 
  -3   4   4      124.75      151.01      3.15 o 
  -2   4   4      323.70      301.86      5.76 o 
  -1   4   4       24.20       13.76      1.18 o 
   0   4   4     1458.94     1491.97     20.19 o 
   1   4   4      916.72      922.50     11.62 o 
   2   4   4      277.83      264.19      4.06 o 
   3   4   4      737.65      689.88      8.99 o 
   4   4   4      878.74      905.80     23.90 o 
   5   4   4        3.36        2.11      1.08 o 
   6   4   4      272.96      262.46      5.75 o 
   7   4   4      185.33      203.51      5.70 o 
   8   4   4        1.48       -0.51      1.04 o 
 -10   5   4        2.34        3.24      2.81 o 
  -9   5   4        1.34       -0.81      4.05 o 
  -8   5   4       31.41       27.90      4.17 o 
  -7   5   4      213.78      237.73      9.43 o 
  -6   5   4       30.88       36.01      5.26 o 
  -5   5   4      462.04      526.56     12.84 o 
  -4   5   4      332.12      340.37      9.28 o 
  -3   5   4       85.59      103.32      2.14 o 
  -2   5   4        0.55        0.54      0.51 o 
  -1   5   4      576.25      543.20      7.15 o 
   0   5   4      232.18      240.88      4.09 o 
   1   5   4      529.12      505.22      6.54 o 
   2   5   4      122.09      138.34      2.83 o 
   3   5   4        5.67        5.51      0.93 o 
   4   5   4        0.82        0.81      0.73 o 
   5   5   4      177.92      194.09      5.44 o 
   6   5   4       81.75       67.21      2.88 o 
   7   5   4       16.55       12.91      1.67 o 
   8   5   4       28.51       28.45      3.46 o 
 -10   6   4        9.97       11.74      4.17 o 
  -9   6   4       84.72       90.92      7.48 o 
  -8   6   4        9.82       11.74      3.29 o 
  -7   6   4       15.86       15.43      2.29 o 
  -6   6   4        2.05        1.62      1.15 o 
  -5   6   4      199.33      224.60      9.47 o 
  -4   6   4        5.72       12.62      2.83 o 
  -3   6   4      492.52      509.91     10.93 o 
  -2   6   4        2.57        5.04      0.72 o 
  -1   6   4       36.78       32.48      1.58 o 
   0   6   4      282.27      258.63      6.41 o 
   1   6   4      778.04      795.93     13.73 o 
   2   6   4        7.75        7.20      1.18 o 
   3   6   4      163.96      189.33      4.99 o 
   4   6   4       36.90       33.57      1.86 o 
   5   6   4        4.96        2.06      0.69 o 
   6   6   4      117.58      139.47      4.50 o 
   7   6   4      278.92      286.28      8.67 o 
  -9   7   4       10.97        7.29      5.15 o 
  -8   7   4       35.43       23.95      5.73 o 
  -7   7   4        3.28        5.58      4.05 o 
  -6   7   4       89.88      106.09      7.44 o 
  -5   7   4       41.68       50.60      3.15 o 
  -4   7   4      396.00      426.43     20.65 o 
  -3   7   4      114.30      126.20      5.26 o 
  -2   7   4      196.28      208.17     10.12 o 
  -1   7   4      375.65      397.18     18.02 o 
   0   7   4      119.41      108.72      3.03 o 
   1   7   4       57.06       55.02      3.43 o 
   2   7   4      162.29      174.40      3.36 o 
   3   7   4        8.93       11.53      1.67 o 
   4   7   4      237.54      257.85      6.35 o 
   5   7   4       28.92       26.42      2.14 o 
   6   7   4       10.79       11.46      1.91 o 
  -9   8   4       59.70       82.32     13.76 o 
  -8   8   4      111.83      113.44      6.87 o 
  -7   8   4        1.83        2.83      2.02 o 
  -6   8   4       14.91       10.30      3.49 o 
  -5   8   4       40.19       43.11      2.17 o 
  -4   8   4       61.48       66.22      8.91 o 
  -3   8   4      180.83      198.60     15.79 o 
  -2   8   4        3.91        3.24      1.35 o 
  -1   8   4      135.75      129.69      3.21 o 
   0   8   4        1.21        2.63      1.10 o 
   1   8   4      186.11      185.59      4.00 o 
   2   8   4        0.11        0.61      1.00 o 
   3   8   4      250.96      276.72      9.31 o 
   4   8   4        6.91        7.19      1.31 o 
   5   8   4       34.11       34.82      2.08 o 
  -8   9   4       56.41       71.12      5.99 o 
  -7   9   4        1.56        0.00      1.15 o 
  -6   9   4       40.43       44.70      4.05 o 
  -5   9   4        0.56        0.49      1.35 o 
  -4   9   4       40.39       48.33      3.69 o 
  -3   9   4       22.64       24.78      3.64 o 
  -2   9   4      158.66      184.13      6.13 o 
  -1   9   4       83.47       79.58      4.64 o 
   0   9   4       16.65       12.93      1.32 o 
   1   9   4       12.18       15.74      4.85 o 
   2   9   4       10.36        7.64      2.97 o 
   3   9   4       14.43       21.76      1.80 o 
   4   9   4       40.55       45.34      2.62 o 
  -7  10   4       32.03        0.00      2.08 o 
  -6  10   4        9.24        2.06      1.82 o 
  -5  10   4       38.78       31.21     16.60 o 
  -4  10   4        3.99        2.70      2.02 o 
  -3  10   4       99.07      104.04      7.08 o 
  -2  10   4       52.47       49.39      3.43 o 
  -1  10   4       38.48       43.04      2.43 o 
   0  10   4       87.16       86.07      3.57 o 
   1  10   4        0.50        0.07      1.16 o 
   2  10   4        6.16        8.11      1.91 o 
   3  10   4      103.06       99.90      4.65 o 
  -6  11   4       11.60        3.24      2.10 o 
  -5  11   4       50.36       48.18      8.50 o 
  -4  11   4        1.72       -0.40      1.72 o 
  -3  11   4        2.17        4.12      2.83 o 
  -2  11   4       39.77       33.48      4.84 o 
  -1  11   4       52.70       59.01      4.20 o 
   0  11   4       41.61       37.52      3.36 o 
   1  11   4       38.34       20.56     12.95 o 
   0 -14   5       39.91       46.85      9.68 o 
   1 -14   5        1.10        2.97      3.62 o 
   2 -14   5        1.39        3.68      2.81 o 
   3 -14   5      108.73      111.91      8.33 o 
   4 -14   5       11.65       11.92      4.55 o 
   5 -14   5       34.69       31.30      8.44 o 
  -2 -13   5      226.33      286.07     15.69 o 
  -1 -13   5       11.59       14.68      5.67 o 
   0 -13   5       38.15       33.45      4.86 o 
   1 -13   5       51.85       49.20      5.24 o 
   2 -13   5       91.76       90.29     10.12 o 
   3 -13   5        0.92       -2.69      2.69 o 
   4 -13   5       96.38      114.86      7.60 o 
   5 -13   5       14.03       12.62      4.84 o 
   6 -13   5       39.16       38.05      8.91 o 
  -4 -12   5        0.64        1.44      1.80 o 
  -3 -12   5       12.83       13.28      3.29 o 
  -2 -12   5        3.11        4.33      4.84 o 
  -1 -12   5      155.40      166.41      9.16 o 
   0 -12   5       79.59       83.71     11.34 o 
   1 -12   5       45.90       48.85      8.53 o 
   2 -12   5        2.59        4.38      4.26 o 
   3 -12   5       62.25       52.47      4.90 o 
   4 -12   5      120.71      116.36      6.87 o 
   5 -12   5      120.31      115.96      6.74 o 
   6 -12   5       60.83       57.49     14.57 o 
   7 -12   5       12.41       14.57      5.67 o 
  -5 -11   5       29.66       27.59      3.42 o 
  -4 -11   5        3.26        4.27      2.81 o 
  -3 -11   5       17.79       15.47      5.06 o 
  -2 -11   5      331.38      364.10     13.74 o 
  -1 -11   5       52.27       49.39      5.15 o 
   0 -11   5      398.54      411.47     26.72 o 
   1 -11   5      988.43      985.85     66.80 o 
   2 -11   5      104.07      108.71      6.25 o 
   3 -11   5       52.18       52.34      4.86 o 
   4 -11   5      148.41      138.36      6.89 o 
   5 -11   5       70.68       68.73      9.72 o 
   6 -11   5       34.34       38.86      6.48 o 
   7 -11   5      100.55      100.40      9.72 o 
   8 -11   5       21.18        8.10      7.29 o 
  -6 -10   5      236.08      259.67     10.61 o 
  -5 -10   5       14.75        7.55      3.37 o 
  -4 -10   5      118.75      134.10      8.36 o 
  -3 -10   5        4.72        7.29      4.27 o 
  -2 -10   5       78.91       68.13      6.48 o 
  -1 -10   5      192.34      203.24     15.79 o 
   0 -10   5      564.42      545.90     35.22 o 
   1 -10   5      375.77      363.97     14.98 o 
   2 -10   5      601.80      549.30     17.08 o 
   3 -10   5        1.54        4.77      2.53 o 
   4 -10   5        0.07        1.08      1.45 o 
   5 -10   5       85.92       79.23      5.99 o 
   6 -10   5       78.85       80.16      7.29 o 
   7 -10   5       29.10       34.82      5.67 o 
   8 -10   5      173.96      181.36     12.95 o 
   9 -10   5        6.66        7.69      3.54 o 
  -7  -9   5       18.34       17.85      2.94 o 
  -6  -9   5       66.32       74.79      4.39 o 
  -5  -9   5      280.70      282.36     14.85 o 
  -4  -9   5      126.67      106.97      7.62 o 
  -3  -9   5      805.72      792.31     31.98 o 
  -2  -9   5       45.79       52.23      4.78 o 
  -1  -9   5       42.33       29.71      7.38 o 
   0  -9   5       18.59       22.72      3.29 o 
   1  -9   5      275.82      280.17     10.56 o 
   2  -9   5        1.34       -0.54      1.45 o 
   3  -9   5      400.65      350.62     13.60 o 
   4  -9   5       97.77       97.45      4.17 o 
   5  -9   5       10.18        7.98      1.94 o 
   6  -9   5        0.76        0.00      1.62 o 
   7  -9   5      220.88      244.52     18.62 o 
   8  -9   5        1.40        3.44      2.02 o 
   9  -9   5       21.00       22.90      4.17 o 
  -7  -8   5       67.38       75.52      5.74 o 
  -6  -8   5       88.43      112.32      7.62 o 
  -5  -8   5       14.60       20.85      3.54 o 
  -4  -8   5       33.25       33.92      4.61 o 
  -3  -8   5      264.17      280.50     17.41 o 
  -2  -8   5      269.40      217.07     18.22 o 
  -1  -8   5       97.19       89.15      7.69 o 
   0  -8   5      631.98      618.45     38.46 o 
   1  -8   5      251.82      257.51     13.76 o 
   2  -8   5     1264.41     1028.32     27.93 o 
   3  -8   5      112.70      108.87      5.67 o 
   4  -8   5      270.93      244.08      9.56 o 
   5  -8   5      257.01      232.84      8.10 o 
   6  -8   5      267.44      261.52     16.19 o 
   7  -8   5       12.40       10.53      3.24 o 
   8  -8   5       71.57       88.90      4.84 o 
   9  -8   5       12.52       12.63      2.86 o 
  10  -8   5       22.69       20.65      3.44 o 
  -8  -7   5       11.93       16.69      2.60 o 
  -7  -7   5       85.79       98.15      5.07 o 
  -6  -7   5       69.59       70.42      8.10 o 
  -5  -7   5        9.38       12.37      2.81 o 
  -4  -7   5       88.75       81.25      5.42 o 
  -3  -7   5     3801.60     3615.95    167.19 o 
  -2  -7   5     1354.64     1339.81    108.49 o 
  -1  -7   5      569.10      584.43     55.46 o 
   0  -7   5      575.47      521.69     23.08 o 
   1  -7   5      314.90      287.05      7.48 o 
   2  -7   5       92.26       70.04      2.96 o 
   3  -7   5     2339.51     2182.42     48.50 o 
   4  -7   5      838.26      839.88     17.06 o 
   5  -7   5      169.62      165.17     11.34 o 
   6  -7   5      112.97      114.16      9.72 o 
   7  -7   5       78.86       81.17      2.81 o 
   8  -7   5       19.08       17.21      1.50 o 
   9  -7   5       37.69       44.34      3.69 o 
  10  -7   5       40.57       46.56      4.01 o 
  -8  -6   5      160.90      156.39      5.76 o 
  -7  -6   5      197.58      200.45      6.76 o 
  -6  -6   5       19.97       29.14      3.81 o 
  -5  -6   5      308.05      275.44     11.41 o 
  -4  -6   5     3267.04     3368.90    186.63 o 
  -3  -6   5      253.20      201.95     10.62 o 
  -2  -6   5     1067.96      897.57     60.72 o 
  -1  -6   5      744.96      650.46     43.72 o 
   0  -6   5      235.10      243.63     16.60 o 
   1  -6   5      139.52       88.66      5.62 o 
   2  -6   5      416.77      404.63      8.76 o 
   3  -6   5      346.07      288.38      8.10 o 
   4  -6   5      382.15      335.82      7.95 o 
   5  -6   5      749.77      750.55     21.05 o 
   6  -6   5       42.23       44.53      3.24 o 
   7  -6   5        0.73        3.07      1.00 o 
   8  -6   5       59.46       63.54      1.51 o 
   9  -6   5       59.04       77.49      6.87 o 
  10  -6   5       21.26       22.67      3.54 o 
  -9  -5   5       71.45       62.07      3.31 o 
  -8  -5   5       28.17       33.97      3.18 o 
  -7  -5   5      239.49      220.04     14.01 o 
  -6  -5   5       48.43       50.73      4.47 o 
  -5  -5   5      158.27      161.39      6.59 o 
  -4  -5   5      341.10      310.46      8.98 o 
  -3  -5   5      569.01      623.91     13.76 o 
  -2  -5   5      267.35      187.81      8.44 o 
  -1  -5   5      671.12      488.04     17.81 o 
   0  -5   5     1952.04     1693.48     37.90 o 
   1  -5   5      702.63      539.14     11.43 o 
   2  -5   5      197.83      192.14      4.04 o 
   3  -5   5      693.03      762.36     13.13 o 
   4  -5   5     1152.72     1110.85     29.15 o 
   5  -5   5      366.32      360.30     10.53 o 
   6  -5   5      579.10      612.78     21.21 o 
   7  -5   5       29.21       30.52      1.32 o 
   8  -5   5       11.89       12.00      1.28 o 
   9  -5   5       64.43       69.04      5.29 o 
  10  -5   5       68.87       73.93      5.39 o 
  -9  -4   5        4.16        1.62      1.40 o 
  -8  -4   5       59.72       60.46      5.41 o 
  -7  -4   5      599.40      579.96     16.00 o 
  -6  -4   5      146.39      140.59      6.59 o 
  -5  -4   5     1810.18     1825.36     42.26 o 
  -4  -4   5      346.91      345.14      9.43 o 
  -3  -4   5        0.67        9.99      7.69 o 
  -2  -4   5      389.26      400.69      9.31 o 
  -1  -4   5     9561.98    10839.77    360.97 o 
   0  -4   5       17.46        1.13      1.35 o 
   1  -4   5     6398.02     5817.15    158.33 o 
   2  -4   5     1986.60     1697.22     60.72 o 
   3  -4   5      128.22      107.36      2.83 o 
   4  -4   5     1210.00     1408.80     36.43 o 
   5  -4   5     1291.66     1353.46     26.25 o 
   6  -4   5      208.29      254.94      4.36 o 
   7  -4   5      124.03      139.13      3.36 o 
   8  -4   5       90.93       94.54      3.05 o 
   9  -4   5       43.37       40.70      1.96 o 
  10  -4   5        0.54        0.81      2.43 o 
 -10  -3   5       63.96       59.57      6.22 o 
  -9  -3   5       24.60       21.45      3.34 o 
  -8  -3   5       79.40       74.74      5.86 o 
  -7  -3   5      146.16      164.73      6.57 o 
  -6  -3   5      259.22      242.09      7.38 o 
  -5  -3   5       79.76       71.31      4.45 o 
  -4  -3   5     1257.38     1319.31     26.26 o 
  -3  -3   5      565.29      558.54     15.38 o 
  -2  -3   5      102.90      120.24      2.81 o 
  -1  -3   5     7303.68     8769.32    268.39 o 
   0  -3   5     6429.53     6184.95    235.61 o 
   1  -3   5      646.82      674.42     14.17 o 
   2  -3   5      804.54      693.56     16.19 o 
   3  -3   5      512.13      412.11      8.10 o 
   4  -3   5      326.26      295.13      4.58 o 
   5  -3   5        1.27        4.79      0.59 o 
   6  -3   5     1116.98     1162.62     19.30 o 
   7  -3   5        9.43       13.05      1.04 o 
   8  -3   5      398.42      399.08      6.67 o 
   9  -3   5       37.39       33.06      2.26 o 
  10  -3   5       10.30        9.33      1.72 o 
 -10  -2   5        6.31        4.86      2.86 o 
  -9  -2   5      156.16      162.96      9.68 o 
  -8  -2   5      149.91      131.56      4.68 o 
  -7  -2   5      102.12       99.01      5.83 o 
  -6  -2   5      134.25      148.48      5.06 o 
  -5  -2   5     2589.51     2542.90     59.53 o 
  -4  -2   5      284.00      304.68      5.99 o 
  -3  -2   5      797.66      789.19     13.44 o 
  -2  -2   5      744.15      792.67     13.76 o 
  -1  -2   5      892.46      922.26     15.16 o 
   0  -2   5      219.82      229.32     15.79 o 
   1  -2   5     5923.33     5671.33    143.11 o 
   2  -2   5       37.82       28.64      4.45 o 
   3  -2   5     1775.97     1977.09     36.92 o 
   4  -2   5     1087.98     1107.49     15.72 o 
   5  -2   5      440.38      482.51      6.73 o 
   6  -2   5       84.89       74.10      2.62 o 
   7  -2   5      684.82      721.50     12.19 o 
   8  -2   5      167.12      183.22      4.55 o 
   9  -2   5        1.27        0.81      0.76 o 
  10  -2   5       29.99       20.86      2.81 o 
 -10  -1   5       83.69       66.42     12.55 o 
  -9  -1   5       90.63       90.10      5.99 o 
  -8  -1   5        1.24        0.97      0.73 o 
  -7  -1   5       23.88       28.67      6.07 o 
  -6  -1   5      123.66      120.29      4.27 o 
  -5  -1   5      224.51      208.16      5.15 o 
  -4  -1   5      466.28      433.08      8.95 o 
  -3  -1   5      294.03      241.63      4.27 o 
  -2  -1   5      210.88      221.85      3.44 o 
  -1  -1   5      242.63      302.46      4.27 o 
   0  -1   5     3014.88     3538.04     88.66 o 
   1  -1   5       19.73       26.00      0.54 o 
   2  -1   5      388.38      295.99      9.62 o 
   3  -1   5      624.53      604.77      7.10 o 
   4  -1   5       14.84       14.25      1.04 o 
   5  -1   5        3.82        4.53      0.81 o 
   6  -1   5      116.73      127.95      4.27 o 
   7  -1   5      106.15      114.67      3.43 o 
   8  -1   5       54.32       49.89      2.69 o 
   9  -1   5       65.75       71.25      4.05 o 
  10  -1   5        2.62        3.82      1.94 o 
 -10   0   5       10.77       14.57      4.86 o 
  -9   0   5      137.30      137.64     10.53 o 
  -8   0   5      115.35      123.86      6.88 o 
  -7   0   5       19.97       19.47      2.29 o 
  -6   0   5       48.79       44.88      2.90 o 
  -5   0   5     2018.58     2074.72     45.51 o 
  -4   0   5      860.35      795.68     14.02 o 
  -3   0   5     2458.36     2495.52     53.44 o 
  -2   0   5     3175.49     3269.52     70.69 o 
  -1   0   5       31.60       19.45      0.47 o 
   0   0   5       60.55       43.65      1.35 o 
   1   0   5       66.55       88.25      4.05 o 
   2   0   5     3967.85     4999.93     94.25 o 
   3   0   5       26.50       17.24      1.12 o 
   4   0   5     1775.75     1716.23     26.59 o 
   5   0   5       26.04       26.76      1.52 o 
   6   0   5      127.71      124.44      4.45 o 
   7   0   5      200.89      206.38      5.26 o 
   8   0   5      419.00      417.00      8.59 o 
   9   0   5       26.77       28.34      3.24 o 
 -10   1   5      105.80      110.92     17.00 o 
  -9   1   5      170.89      177.31     11.34 o 
  -8   1   5       93.99       92.30      7.29 o 
  -7   1   5      413.30      379.11     30.77 o 
  -6   1   5       92.94       87.57      1.62 o 
  -5   1   5       85.09       87.65      1.67 o 
  -4   1   5      313.92      332.07      4.30 o 
  -3   1   5     1824.67     1770.37     33.21 o 
  -2   1   5        9.97       14.99      0.57 o 
  -1   1   5     1791.64     1850.44     46.96 o 
   0   1   5     3190.97     3806.08     65.38 o 
   1   1   5      880.33      804.16     15.16 o 
   2   1   5     1050.20     1230.14     29.10 o 
   3   1   5     1204.64     1319.72     18.99 o 
   4   1   5      345.67      313.37      4.76 o 
   5   1   5        7.34        4.59      0.93 o 
   6   1   5       45.98       42.78      1.80 o 
   7   1   5       24.02       23.31      1.40 o 
   8   1   5       41.09       49.39      4.86 o 
   9   1   5       36.00       41.29      3.24 o 
 -10   2   5        0.12        0.81      4.86 o 
  -9   2   5       81.67       88.25      8.10 o 
  -8   2   5      271.37      292.29     20.24 o 
  -7   2   5        7.23        7.29      2.43 o 
  -6   2   5      342.17      367.57     12.14 o 
  -5   2   5      409.29      417.09      6.25 o 
  -4   2   5       36.39       48.59      1.72 o 
  -3   2   5      339.60      396.18      7.38 o 
  -2   2   5     1940.39     1899.12     35.95 o 
  -1   2   5        0.18        0.29      0.47 o 
   0   2   5     1194.86     1187.65     15.04 o 
   1   2   5       73.93       69.32      2.17 o 
   2   2   5      174.98      132.02      1.22 o 
   3   2   5      589.52      563.16      6.57 o 
   4   2   5      115.37      137.59      2.20 o 
   5   2   5        1.46        1.48      0.58 o 
   6   2   5      451.63      409.24      8.25 o 
   7   2   5       22.40       26.32      1.72 o 
   8   2   5       13.92       10.95      1.72 o 
   9   2   5       17.67       18.62      4.86 o 
 -10   3   5        5.29        9.72      4.05 o 
  -9   3   5       25.45       32.39      5.67 o 
  -8   3   5       12.14       12.14      5.67 o 
  -7   3   5      585.91      629.91     22.67 o 
  -6   3   5      133.18      158.04      2.96 o 
  -5   3   5      141.57      162.35      3.69 o 
  -4   3   5       74.34       74.97      1.94 o 
  -3   3   5      296.83      318.89      4.33 o 
  -2   3   5       11.00       16.52      0.70 o 
  -1   3   5     2026.61     2086.46     42.93 o 
   0   3   5       43.33       43.54      1.28 o 
   1   3   5      353.97      287.12      3.14 o 
   2   3   5       34.61       32.84      1.74 o 
   3   3   5      102.80       88.91      1.73 o 
   4   3   5     1432.34     1476.45     22.58 o 
   5   3   5      258.55      279.85      4.47 o 
   6   3   5      181.26      157.50      4.25 o 
   7   3   5       10.77        9.18      1.28 o 
   8   3   5        7.65        6.56      1.72 o 
 -10   4   5       15.42       11.34      4.86 o 
  -9   4   5        9.42        7.29      5.67 o 
  -8   4   5      123.63      138.45      8.91 o 
  -7   4   5       47.69       46.96      4.86 o 
  -6   4   5      539.65      572.74     15.37 o 
  -5   4   5      113.68      133.96      3.09 o 
  -4   4   5       29.46       30.21      1.58 o 
  -3   4   5       30.72       34.08      2.47 o 
  -2   4   5      883.03     1023.27     15.66 o 
  -1   4   5       83.56       79.43      2.24 o 
   0   4   5      737.10      686.53     10.53 o 
   1   4   5      316.03      301.65      3.94 o 
   2   4   5       19.32       19.81      0.82 o 
   3   4   5      516.37      552.79      7.13 o 
   4   4   5     1020.90      987.24     14.21 o 
   5   4   5       23.48       13.37      2.22 o 
   6   4   5      427.45      427.72      8.61 o 
   7   4   5       18.08       11.47      1.28 o 
   8   4   5        7.11        0.81      0.69 o 
 -10   5   5        3.01        2.83      4.01 o 
  -9   5   5        0.54       -1.01      2.08 o 
  -8   5   5      106.45      111.61      6.87 o 
  -7   5   5      108.93      133.77      6.74 o 
  -6   5   5       72.35       77.63      4.78 o 
  -5   5   5      765.36      860.62     20.81 o 
  -4   5   5      613.96      675.10     11.85 o 
  -3   5   5        1.18        0.67      0.51 o 
  -2   5   5       19.23       21.72      1.68 o 
  -1   5   5      154.33      160.31      3.16 o 
   0   5   5       61.00       55.58      1.67 o 
   1   5   5      899.60      847.77     17.18 o 
   2   5   5      961.75      957.42     13.16 o 
   3   5   5       96.76      105.27      2.18 o 
   4   5   5      111.76      125.07      3.15 o 
   5   5   5       96.26       93.41      3.03 o 
   6   5   5       16.69       18.63      1.32 o 
   7   5   5        8.11        6.76      1.40 o 
  -9   6   5       60.74       68.85     17.81 o 
  -8   6   5       76.40       75.88      8.02 o 
  -7   6   5        1.84        1.62      1.72 o 
  -6   6   5       82.64       98.04      5.39 o 
  -5   6   5       87.52      105.26      4.01 o 
  -4   6   5       78.53       77.28      4.30 o 
  -3   6   5      187.23      212.52      7.69 o 
  -2   6   5       11.12       13.30      1.04 o 
  -1   6   5       88.36       86.30      3.20 o 
   0   6   5       47.55       53.48      1.33 o 
   1   6   5        9.81       10.33      1.75 o 
   2   6   5      443.92      424.96      6.27 o 
   3   6   5      100.48      100.30      2.31 o 
   4   6   5       11.16        9.57     11.34 o 
   5   6   5       38.77       47.78      1.80 o 
   6   6   5       43.74       35.77      2.90 o 
  -9   7   5       19.07       19.70      4.26 o 
  -8   7   5        7.72        5.67      2.29 o 
  -7   7   5        7.39        5.26      1.72 o 
  -6   7   5        1.86       -0.81      1.15 o 
  -5   7   5      134.91      144.98     12.77 o 
  -4   7   5      155.31      175.17     10.93 o 
  -3   7   5       51.87       49.23      2.90 o 
  -2   7   5       97.90      115.45      6.88 o 
  -1   7   5        4.19        4.05      1.50 o 
   0   7   5       75.68       85.93      2.10 o 
   1   7   5       27.04       30.43      3.93 o 
   2   7   5      328.42      323.23      5.75 o 
   3   7   5        7.06        6.25      0.69 o 
   4   7   5       81.10       86.11      3.29 o 
   5   7   5       40.06       44.20      2.96 o 
   6   7   5        5.46        8.10      3.24 o 
  -8   8   5       17.41       13.82      4.04 o 
  -7   8   5       10.39        0.00      1.15 o 
  -6   8   5       41.24       44.77      3.44 o 
  -5   8   5        6.87        6.80      1.64 o 
  -4   8   5        1.29        3.08      1.35 o 
  -3   8   5      249.19      276.94     14.98 o 
  -2   8   5        1.82        3.69      2.53 o 
  -1   8   5      138.58      155.58      5.31 o 
   0   8   5       23.90       27.26      2.16 o 
   1   8   5       36.62       35.95      2.37 o 
   2   8   5       25.19       26.18      1.62 o 
   3   8   5       64.04       68.15      2.83 o 
   4   8   5        5.57        3.99      1.24 o 
   5   8   5      150.12      170.84     18.62 o 
  -7   9   5        3.18        0.36      2.53 o 
  -6   9   5       28.92        0.00      1.94 o 
  -5   9   5        1.38        0.54      0.93 o 
  -4   9   5       14.45       11.75      2.29 o 
  -3   9   5       49.99       53.41      5.26 o 
  -2   9   5      178.61      194.57      7.31 o 
  -1   9   5       23.92       23.16      1.88 o 
   0   9   5        9.83       11.07      2.93 o 
   1   9   5       20.79       17.26      5.09 o 
   2   9   5        1.21        1.62      0.69 o 
   3   9   5        3.13        3.40      1.08 o 
  -6  10   5        0.17       -0.49      0.73 o 
  -5  10   5        1.91        1.04      1.18 o 
  -4  10   5        0.29       -0.27      1.45 o 
  -3  10   5        8.51        4.83      4.05 o 
  -2  10   5       29.30       27.33      3.69 o 
  -1  10   5       87.55      100.84      5.15 o 
   0  10   5       17.81       16.19      5.34 o 
   1  10   5        8.76        7.48      1.57 o 
   2  10   5        0.97        0.15      0.69 o 
  -4  11   5        0.01       -2.81      2.81 o 
  -3  11   5        2.10        2.16      3.24 o 
  -2  11   5       82.58       77.00      7.77 o 
  -1  11   5       24.76       25.70      3.11 o 
   0  11   5        5.68        3.83      1.58 o 
   0 -14   6       10.79       11.40      3.69 o 
   1 -14   6        9.57       10.27      4.41 o 
   2 -14   6        1.57        4.43      3.04 o 
   3 -14   6       15.94       13.69      4.55 o 
   4 -14   6        2.68        3.85      3.07 o 
   5 -14   6       33.30       29.94      4.99 o 
  -3 -13   6        4.29        4.05      4.86 o 
  -2 -13   6      224.00      272.40     13.44 o 
  -1 -13   6        4.27        5.44      3.54 o 
   0 -13   6       88.30       96.50     13.36 o 
   1 -13   6       14.75       19.07      5.06 o 
   2 -13   6        0.39       -1.21      2.08 o 
   3 -13   6        8.75        9.78      3.43 o 
   4 -13   6      353.21      334.13     13.47 o 
   5 -13   6       56.60       58.53      5.62 o 
   6 -13   6       93.11       89.87     21.05 o 
  -4 -12   6      110.15      120.29     16.60 o 
  -3 -12   6       14.54       13.44      4.47 o 
  -2 -12   6       14.17       15.77      4.90 o 
  -1 -12   6      191.20      189.31     14.17 o 
   0 -12   6      122.97      122.90     13.36 o 
   1 -12   6      122.52      121.48      8.91 o 
   2 -12   6      165.92      154.09     12.38 o 
   3 -12   6       32.60       34.07      7.08 o 
   4 -12   6       37.72       42.41      6.88 o 
   5 -12   6      147.20      144.49      8.29 o 
   6 -12   6       19.58       22.67      6.48 o 
   7 -12   6       39.61       42.10      7.29 o 
  -5 -11   6       40.46       29.84      5.42 o 
  -4 -11   6       68.32       73.97      6.87 o 
  -3 -11   6       23.86       26.54      4.47 o 
  -2 -11   6      107.69      117.92     12.22 o 
  -1 -11   6        1.53        2.97      2.90 o 
   0 -11   6      475.45      455.11     41.70 o 
   1 -11   6       87.35       83.99      6.09 o 
   2 -11   6       51.82       55.78      4.78 o 
   3 -11   6       40.47       36.63      5.06 o 
   4 -11   6       23.68       23.65      4.86 o 
   5 -11   6       51.44       50.20      4.17 o 
   6 -11   6       40.50       43.72      6.48 o 
   7 -11   6       90.25       86.63     14.57 o 
   8 -11   6       17.97       12.95      4.86 o 
  -6 -10   6      103.37      118.00     11.64 o 
  -5 -10   6       29.12       28.04      4.35 o 
  -4 -10   6      163.62      159.69     12.14 o 
  -3 -10   6       34.31       31.42      4.17 o 
  -2 -10   6       32.28       35.21      5.64 o 
  -1 -10   6       66.98       58.93      4.86 o 
   0 -10   6      409.44      424.37     36.84 o 
   1 -10   6      212.36      194.42     12.14 o 
   2 -10   6     1126.58     1032.52     26.26 o 
   3 -10   6        2.43        3.24      2.90 o 
   4 -10   6       40.61       33.61      2.81 o 
   5 -10   6       19.54       17.42      3.44 o 
   6 -10   6       63.49       59.91     11.34 o 
   7 -10   6      196.71      194.32     12.14 o 
   8 -10   6      414.99      422.64     20.24 o 
   9 -10   6        0.75        1.21      2.29 o 
  -7  -9   6        2.09        2.42      1.84 o 
  -6  -9   6       88.15       87.87      7.65 o 
  -5  -9   6      157.53      173.35     11.98 o 
  -4  -9   6      255.10      276.45     15.79 o 
  -3  -9   6      250.22      236.08     17.41 o 
  -2  -9   6        1.03        0.00      2.29 o 
  -1  -9   6      593.65      560.09     59.51 o 
   0  -9   6     1063.81      961.48     53.44 o 
   1  -9   6      522.79      490.11     27.53 o 
   2  -9   6       52.00       49.39      3.90 o 
   3  -9   6      605.10      559.49     18.62 o 
   4  -9   6       88.20       88.44      4.17 o 
   5  -9   6       14.76       10.99      2.23 o 
   6  -9   6      291.40      294.71     13.76 o 
   7  -9   6       30.11       31.58      4.86 o 
   8  -9   6       36.81       36.10      2.83 o 
   9  -9   6       26.79       37.11      4.90 o 
  -7  -8   6       65.65       76.11      6.74 o 
  -6  -8   6       13.48       12.95      3.84 o 
  -5  -8   6       49.14       43.72      4.35 o 
  -4  -8   6      162.16      171.35     12.31 o 
  -3  -8   6       31.71       34.89      3.62 o 
  -2  -8   6     1279.67     1139.19     78.13 o 
  -1  -8   6        9.64       12.58      3.01 o 
   0  -8   6       14.98       15.30      3.62 o 
   1  -8   6      167.70      142.65      7.69 o 
   2  -8   6     1052.96      923.26     23.14 o 
   3  -8   6        7.77       11.94      2.96 o 
   4  -8   6      224.68      195.35      7.14 o 
   5  -8   6       27.19       23.70      2.08 o 
   6  -8   6       29.05       23.48      4.05 o 
   7  -8   6        4.53        4.86      2.43 o 
   8  -8   6      101.52      101.49      6.99 o 
   9  -8   6       10.69        8.76      2.81 o 
  -8  -7   6        4.25        3.75      2.81 o 
  -7  -7   6      150.55      140.90     10.83 o 
  -6  -7   6        3.69        0.52      2.81 o 
  -5  -7   6       37.34       35.41      3.54 o 
  -4  -7   6      132.08      151.02      6.98 o 
  -3  -7   6      252.03      258.35     13.76 o 
  -2  -7   6      355.16      291.87     17.41 o 
  -1  -7   6      174.69      153.19     12.14 o 
   0  -7   6      177.12      181.40     10.49 o 
   1  -7   6      101.23       81.51      6.44 o 
   2  -7   6        7.67        3.35      2.02 o 
   3  -7   6      882.91      798.32     22.27 o 
   4  -7   6      432.75      395.75      9.34 o 
   5  -7   6      429.68      442.07     14.57 o 
   6  -7   6       77.27       76.92      4.86 o 
   7  -7   6       47.38       51.63      2.83 o 
   8  -7   6        1.09        2.93      1.24 o 
   9  -7   6       76.11       80.16      4.58 o 
  10  -7   6        7.71        8.10      2.81 o 
  -8  -6   6      217.24      225.50      6.53 o 
  -7  -6   6       39.19       37.53      5.19 o 
  -6  -6   6       54.58       59.79      5.28 o 
  -5  -6   6      394.96      425.97     21.86 o 
  -4  -6   6     2339.86     2254.31     93.52 o 
  -3  -6   6       48.45       48.51      3.86 o 
  -2  -6   6     2702.17     2762.51    201.20 o 
  -1  -6   6      133.43       82.78      5.73 o 
   0  -6   6      302.22      187.07      7.48 o 
   1  -6   6      412.90      442.65     10.27 o 
   2  -6   6      430.45      378.40     10.53 o 
   3  -6   6        6.54       14.57      1.54 o 
   4  -6   6     1645.53     1633.78     35.21 o 
   5  -6   6     1009.60      999.92     34.82 o 
   6  -6   6        3.39        1.62      1.62 o 
   7  -6   6       46.77       51.58      2.14 o 
   8  -6   6       28.28       34.43      3.14 o 
   9  -6   6        0.15        0.40      0.66 o 
  10  -6   6       28.73       25.51      2.86 o 
  -9  -5   6       35.75       32.70      3.33 o 
  -8  -5   6       26.46       25.72      2.29 o 
  -7  -5   6       77.27       84.30     10.93 o 
  -6  -5   6      656.91      660.25     24.71 o 
  -5  -5   6      850.13      803.13     21.05 o 
  -4  -5   6     1075.66     1125.47     27.70 o 
  -3  -5   6      628.51      560.07     14.59 o 
  -2  -5   6      330.38      271.49     12.55 o 
  -1  -5   6      976.87      985.27     20.23 o 
   0  -5   6     2715.53     2372.64     55.10 o 
   1  -5   6      594.24      519.28     25.10 o 
   2  -5   6     1045.60     1095.79     20.03 o 
   3  -5   6      490.03      470.64      8.17 o 
   4  -5   6      205.24      246.94      7.29 o 
   5  -5   6      289.83      285.81     12.14 o 
   6  -5   6      339.72      333.43      6.34 o 
   7  -5   6       23.45       23.88      1.18 o 
   8  -5   6       34.85       39.21      1.80 o 
   9  -5   6       29.13       31.16      1.40 o 
  10  -5   6       20.77       19.84      2.29 o 
  -9  -4   6       49.55       45.56      4.34 o 
  -8  -4   6       87.66       75.80      6.52 o 
  -7  -4   6        9.64       11.51      2.96 o 
  -6  -4   6     1918.81     1914.65     53.68 o 
  -5  -4   6     1227.02     1128.13     25.82 o 
  -4  -4   6        1.01        3.24      1.35 o 
  -3  -4   6       61.07       58.73      3.44 o 
  -2  -4   6      162.38      117.05      4.86 o 
  -1  -4   6     1088.68     1055.17     20.03 o 
   0  -4   6      114.10      134.81      5.26 o 
   1  -4   6     1842.60     1490.45     48.17 o 
   2  -4   6      219.73      252.96      4.17 o 
   3  -4   6      228.41      250.41      4.27 o 
   4  -4   6      827.89      806.42     19.43 o 
   5  -4   6     1010.51     1123.54     20.32 o 
   6  -4   6       49.77       54.17      2.65 o 
   7  -4   6      513.19      542.88      9.07 o 
   8  -4   6       14.96       15.84      1.18 o 
   9  -4   6        2.17        1.32      0.69 o 
  10  -4   6       14.12       12.14      2.17 o 
  -9  -3   6        0.58        0.68      1.56 o 
  -8  -3   6       47.20       50.16      5.72 o 
  -7  -3   6        4.10        4.28      1.94 o 
  -6  -3   6      219.65      227.33      8.53 o 
  -5  -3   6       34.15       41.52      2.96 o 
  -4  -3   6      336.65      282.02      6.22 o 
  -3  -3   6      270.93      332.09      6.42 o 
  -2  -3   6        0.21        0.81      1.62 o 
  -1  -3   6     2267.78     2343.11     49.20 o 
   0  -3   6     4401.81     4512.45    210.91 o 
   1  -3   6       28.86       57.53      2.17 o 
   2  -3   6     2887.12     2859.86    108.49 o 
   3  -3   6       36.44       46.96      3.24 o 
   4  -3   6        5.21        3.69      0.57 o 
   5  -3   6      171.23      153.45      3.21 o 
   6  -3   6      411.17      457.36      7.02 o 
   7  -3   6        1.20        2.23      0.66 o 
   8  -3   6      278.41      295.66      5.61 o 
   9  -3   6       27.89       27.58      2.49 o 
  10  -3   6        1.41        2.27      2.83 o 
 -10  -2   6        0.72        3.64      2.86 o 
  -9  -2   6      173.39      172.72      8.86 o 
  -8  -2   6       15.48       17.18      5.06 o 
  -7  -2   6       44.52       45.92      3.44 o 
  -6  -2   6      315.32      310.23      8.29 o 
  -5  -2   6      986.99     1011.06     21.16 o 
  -4  -2   6      103.10       97.61      4.84 o 
  -3  -2   6     4651.73     5304.85    142.27 o 
  -2  -2   6      909.21     1047.10     19.06 o 
  -1  -2   6       79.62       74.91      2.81 o 
   0  -2   6     1567.20     1424.38    127.12 o 
   1  -2   6     5052.19     5133.35    203.63 o 
   2  -2   6       59.39      139.65      2.77 o 
   3  -2   6     1431.25     1435.93     25.87 o 
   4  -2   6     1491.13     1765.15     26.59 o 
   5  -2   6      237.06      232.45      4.25 o 
   6  -2   6       94.91       88.45      2.07 o 
   7  -2   6      612.02      624.81     10.96 o 
   8  -2   6      100.08       90.88      4.44 o 
   9  -2   6       25.46       29.50      2.02 o 
 -10  -1   6      147.91      146.52     70.44 o 
  -9  -1   6       10.38       13.81      3.44 o 
  -8  -1   6       34.57       36.05      4.26 o 
  -7  -1   6       79.32       87.48      4.45 o 
  -6  -1   6       88.88       78.30      3.64 o 
  -5  -1   6       52.95       43.75      2.81 o 
  -4  -1   6     1412.80     1405.17     27.48 o 
  -3  -1   6      468.82      594.41     10.89 o 
  -2  -1   6     2383.45     2479.58     56.68 o 
  -1  -1   6     1937.07     2283.74     43.22 o 
   0  -1   6      606.58      639.14     25.50 o 
   1  -1   6        4.31        9.99      0.83 o 
   2  -1   6     1761.82     1766.70     62.03 o 
   3  -1   6     1033.85      949.01     11.86 o 
   4  -1   6      381.58      400.25      5.49 o 
   5  -1   6      297.20      328.17      5.86 o 
   6  -1   6        0.98        0.49      0.54 o 
   7  -1   6       10.53       12.93      1.24 o 
   8  -1   6      179.39      182.66      4.52 o 
   9  -1   6       48.42       42.57      2.36 o 
 -10   0   6        2.57        0.81      4.86 o 
  -9   0   6      142.97      148.98     10.53 o 
  -8   0   6       13.67       13.23      1.29 o 
  -7   0   6      230.68      218.24      6.87 o 
  -6   0   6       80.14       90.87      4.17 o 
  -5   0   6      150.34      134.87      3.69 o 
  -4   0   6       37.88       27.99      1.72 o 
  -3   0   6     1440.56     1455.28     27.66 o 
  -2   0   6     1988.42     2093.03     33.50 o 
  -1   0   6      721.71      724.73      8.67 o 
   0   0   6       30.59       23.48      1.35 o 
   1   0   6       21.72       12.95      1.62 o 
   2   0   6       63.80       85.82      3.24 o 
   3   0   6     1480.93     1562.01     29.43 o 
   4   0   6     1500.58     1438.64     24.45 o 
   5   0   6      430.09      438.06      7.43 o 
   6   0   6      260.85      268.12      7.29 o 
   7   0   6      327.77      314.06      7.08 o 
   8   0   6        7.51       13.00      1.94 o 
   9   0   6       18.91       21.29      3.64 o 
 -10   1   6       96.36       93.92     15.38 o 
  -9   1   6       73.05       79.35      8.10 o 
  -8   1   6       41.70       42.10      4.86 o 
  -7   1   6      366.59      337.13     24.69 o 
  -6   1   6       45.17       46.96      1.50 o 
  -5   1   6        8.48        7.43      2.64 o 
  -4   1   6      418.17      386.25      6.87 o 
  -3   1   6      474.47      439.70      6.87 o 
  -2   1   6     1399.42     1524.26     27.76 o 
  -1   1   6      622.49      560.79     13.76 o 
   0   1   6      266.28      314.13      7.07 o 
   1   1   6       16.10        9.72      2.43 o 
   2   1   6      802.54      850.48     16.34 o 
   3   1   6     1031.42     1070.57     12.16 o 
   4   1   6      213.00      204.88      3.03 o 
   5   1   6        5.55        6.68      0.93 o 
   6   1   6       76.98       84.36      3.16 o 
   7   1   6        8.71       13.16      2.43 o 
   8   1   6       37.58       34.50     22.27 o 
   9   1   6       38.69       25.91      4.05 o 
 -10   2   6        0.72       -0.81      2.43 o 
  -9   2   6       30.26       34.01      5.67 o 
  -8   2   6       95.79       99.59      7.29 o 
  -7   2   6      220.40      193.45     23.08 o 
  -6   2   6      527.08      522.91     13.76 o 
  -5   2   6        9.11        9.33      1.15 o 
  -4   2   6      141.07      139.68      2.86 o 
  -3   2   6      592.61      518.13     10.01 o 
  -2   2   6     1785.67     1835.87     28.79 o 
  -1   2   6      192.56      192.82      2.12 o 
   0   2   6     2720.84     3056.98     53.91 o 
   1   2   6      622.49      680.58     12.02 o 
   2   2   6      204.18      195.53      4.58 o 
   3   2   6      234.81      241.41      4.17 o 
   4   2   6      170.63      150.39      4.25 o 
   5   2   6       37.57       37.42      2.12 o 
   6   2   6      693.92      710.52     13.66 o 
   7   2   6       22.57       20.65      2.29 o 
   8   2   6        1.90        0.00      0.81 o 
 -10   3   6        7.61        5.67      4.05 o 
  -9   3   6        1.19        1.62      4.05 o 
  -8   3   6       69.00       69.63      6.48 o 
  -7   3   6      466.59      480.13     25.10 o 
  -6   3   6        1.05        1.89      0.72 o 
  -5   3   6      476.33      475.67      8.75 o 
  -4   3   6      400.37      439.44      8.95 o 
  -3   3   6       55.60       45.18      1.67 o 
  -2   3   6     1154.87     1204.82     19.09 o 
  -1   3   6     2670.08     2732.80     49.03 o 
   0   3   6        0.46        1.93      0.44 o 
   1   3   6     1201.63     1230.61     18.00 o 
   2   3   6       41.41       46.80      0.82 o 
   3   3   6      731.79      705.34      8.25 o 
   4   3   6       28.17       22.75      1.05 o 
   5   3   6      220.96      203.80      3.46 o 
   6   3   6       29.34       29.72      1.75 o 
   7   3   6      100.50      118.17      5.26 o 
   8   3   6        6.23        4.05      2.43 o 
 -10   4   6       20.21       19.68      4.78 o 
  -9   4   6       10.16       11.34      4.05 o 
  -8   4   6       32.91       33.20      4.86 o 
  -7   4   6       63.01       65.93      4.78 o 
  -6   4   6      332.36      368.13      5.77 o 
  -5   4   6       25.37       27.58      1.80 o 
  -4   4   6      301.99      303.46      6.30 o 
  -3   4   6      151.92      171.93      3.43 o 
  -2   4   6       28.30       19.80      1.08 o 
  -1   4   6       14.21        9.12      0.67 o 
   0   4   6      963.97      942.67     14.92 o 
   1   4   6        3.55        6.36      0.66 o 
   2   4   6        1.69        2.59      0.56 o 
   3   4   6      107.23      108.53      3.16 o 
   4   4   6        0.99        2.13      0.53 o 
   5   4   6        1.06        2.43      0.54 o 
   6   4   6      164.31      143.00      4.46 o 
   7   4   6        3.03       -2.43      2.43 o 
  -9   5   6       47.05       47.36      6.48 o 
  -8   5   6       78.12       87.33      6.13 o 
  -7   5   6       43.16       55.54      3.44 o 
  -6   5   6        3.23        5.57      2.08 o 
  -5   5   6      303.97      316.91      7.94 o 
  -4   5   6      139.68      145.94      3.77 o 
  -3   5   6      183.01      197.37      3.67 o 
  -2   5   6       82.17       85.72      1.75 o 
  -1   5   6      189.41      181.90      3.74 o 
   0   5   6       90.43       98.29      2.86 o 
   1   5   6      439.54      447.01      5.72 o 
   2   5   6     2073.33     2083.98     32.61 o 
   3   5   6        0.87        4.47      2.22 o 
   4   5   6      212.17      208.28      3.77 o 
   5   5   6       97.09       92.34      2.06 o 
   6   5   6       28.30       22.67      4.05 o 
  -9   6   6        1.89        4.20      2.81 o 
  -8   6   6       26.74       24.75      3.44 o 
  -7   6   6       23.72       22.06     14.17 o 
  -6   6   6      114.53      136.57      5.99 o 
  -5   6   6      102.23      118.81      4.90 o 
  -4   6   6      289.72      312.85     11.37 o 
  -3   6   6      266.81      273.46      5.61 o 
  -2   6   6        0.02        0.32      0.54 o 
  -1   6   6       58.00       71.79      2.62 o 
   0   6   6      257.42      233.67      5.40 o 
   1   6   6        0.47       -0.13      0.51 o 
   2   6   6      535.90      535.29      7.42 o 
   3   6   6       68.67       72.56      2.12 o 
   4   6   6       50.77       47.32      2.01 o 
   6   6   6       33.03       29.96      4.86 o 
  -8   7   6       35.92       33.49     21.05 o 
  -7   7   6       12.88        0.00      1.35 o 
  -6   7   6       29.74       23.58     14.98 o 
  -5   7   6      125.55      141.44      4.84 o 
  -4   7   6       98.45      115.85      3.41 o 
  -3   7   6       69.37       71.36      7.69 o 
  -2   7   6      193.08      200.57      6.80 o 
  -1   7   6       29.94       24.53      2.43 o 
   0   7   6      167.86      181.67      5.06 o 
   1   7   6       42.16       35.21      2.58 o 
   2   7   6       53.55       52.23      1.64 o 
   3   7   6       76.49       80.32      1.86 o 
   4   7   6       88.94       82.58      7.29 o 
   5   7   6       19.22       19.43      8.10 o 
  -8   8   6        2.54        0.00      1.72 o 
  -7   8   6       31.71       -0.36      2.53 o 
  -6   8   6        3.99        3.95      5.26 o 
  -5   8   6        0.05       -0.20      1.10 o 
  -4   8   6        7.36        9.16      1.30 o 
  -3   8   6       44.44       58.62      5.67 o 
  -2   8   6        0.06        1.97      1.94 o 
  -1   8   6        0.98        1.62      1.62 o 
   0   8   6       19.18       11.78      6.88 o 
   1   8   6        3.40        2.43      0.95 o 
   2   8   6        0.67        0.81      0.57 o 
   3   8   6       28.78       -0.81      2.43 o 
   4   8   6        0.38        2.43      3.24 o 
  -7   9   6        5.00        0.00      1.45 o 
  -6   9   6       19.49       -0.27      1.45 o 
  -5   9   6        1.45        2.13      1.36 o 
  -4   9   6       10.88        8.46      1.99 o 
  -3   9   6        4.28        3.72      1.35 o 
  -2   9   6      145.32      161.75      6.22 o 
  -1   9   6       17.80       12.95      9.72 o 
   0   9   6       99.26      107.02      5.42 o 
   1   9   6       19.17       12.99      3.62 o 
   2   9   6        4.78        0.81      2.43 o 
  -5  10   6       19.50        0.00      1.45 o 
  -4  10   6       12.85        7.78      4.08 o 
  -3  10   6       14.92       15.04      2.08 o 
  -2  10   6        5.06        4.86      1.94 o 
  -1  10   6       75.70       82.28      4.27 o 
   0  10   6        6.49        4.93      2.83 o 
   1  10   6        4.28       -1.62      2.43 o 
   0 -14   7        2.09        4.05      2.86 o 
   1 -14   7        0.25        1.62      2.53 o 
   2 -14   7       12.12       12.61      3.89 o 
   3 -14   7       18.09       23.39      4.78 o 
   4 -14   7        5.08        2.94      4.86 o 
  -2 -13   7       76.22       82.59      7.44 o 
  -1 -13   7       15.41       14.03      4.35 o 
   0 -13   7      123.70      159.97     36.03 o 
   1 -13   7       38.09       50.28      9.13 o 
   2 -13   7       15.70       13.90      6.13 o 
   3 -13   7        1.32        1.11      2.08 o 
   4 -13   7      132.57      131.10      8.50 o 
   5 -13   7       15.82       14.05      3.84 o 
   6 -13   7       52.93       45.80      4.99 o 
  -4 -12   7       77.36       73.16      7.34 o 
  -3 -12   7        0.32        2.16      2.53 o 
  -2 -12   7       22.21       21.81      4.27 o 
  -1 -12   7      274.36      312.14     33.20 o 
   0 -12   7       43.82       48.41      6.48 o 
   1 -12   7       20.99       25.78      3.89 o 
   2 -12   7       11.39       10.54      2.81 o 
   3 -12   7        6.28        6.98      3.69 o 
   4 -12   7      142.47      116.98      6.35 o 
   5 -12   7      185.12      172.35      7.71 o 
   6 -12   7        0.55        1.62      4.05 o 
   7 -12   7       43.59       33.20     12.14 o 
  -5 -11   7       48.40       63.01     10.86 o 
  -4 -11   7      138.63      153.54     14.57 o 
  -3 -11   7       64.40       59.90     12.55 o 
  -2 -11   7       53.16       63.61      6.05 o 
  -1 -11   7       37.15       38.59      5.99 o 
   0 -11   7      217.65      213.99     22.67 o 
   1 -11   7       99.40       83.35      8.50 o 
   2 -11   7      685.65      620.98     32.39 o 
   3 -11   7      396.00      358.33     12.76 o 
   4 -11   7        5.25        5.26      2.08 o 
   5 -11   7        2.80        3.61      2.27 o 
   6 -11   7       26.70       30.77     11.34 o 
   7 -11   7      194.66      194.32     13.76 o 
   8 -11   7        0.47       -1.62      3.24 o 
  -6 -10   7       10.30       15.34      5.64 o 
  -5 -10   7      146.48      141.61     13.76 o 
  -4 -10   7       90.75       90.10     12.55 o 
  -3 -10   7       75.13       72.00     11.74 o 
  -2 -10   7      263.07      247.40     12.95 o 
  -1 -10   7       59.82       58.91      4.84 o 
   0 -10   7        4.07        6.21      2.53 o 
   1 -10   7      428.80      424.45     46.96 o 
   2 -10   7      129.92      137.22      6.25 o 
   3 -10   7      115.78       98.70      4.99 o 
   4 -10   7      126.38      118.34      6.88 o 
   5 -10   7        1.47        0.40      1.72 o 
   6 -10   7       60.18       59.91      7.29 o 
   7 -10   7      329.59      315.77     16.19 o 
   8 -10   7      183.05      181.36     12.14 o 
  -7  -9   7        8.69        8.50      3.54 o 
  -6  -9   7       34.58       32.39      4.90 o 
  -5  -9   7       97.28       85.98      9.72 o 
  -4  -9   7      220.04      241.20     15.38 o 
  -3  -9   7      251.63      257.74     17.81 o 
  -2  -9   7       77.55       70.17      5.26 o 
  -1  -9   7       24.52       15.49      3.24 o 
   0  -9   7       78.81       77.73      6.59 o 
   1  -9   7      133.41      127.20      6.79 o 
   2  -9   7      139.13      132.62      7.59 o 
   3  -9   7      608.80      548.21     19.43 o 
   4  -9   7        4.83        5.91      1.45 o 
   5  -9   7      109.44      108.01      4.64 o 
   6  -9   7      398.67      375.68     16.19 o 
   7  -9   7        4.99        7.29      5.67 o 
   8  -9   7       43.77       46.03      2.23 o 
   9  -9   7       52.28       62.80     10.12 o 
  -7  -8   7       26.28       25.34      4.78 o 
  -6  -8   7       17.48       13.36      3.81 o 
  -5  -8   7        2.22        4.62      2.23 o 
  -4  -8   7      205.26      187.22     14.98 o 
  -3  -8   7        8.61        3.97      3.11 o 
  -2  -8   7     1049.89     1036.87     59.91 o 
  -1  -8   7        2.82        1.15      3.29 o 
   0  -8   7      639.90      539.50     17.00 o 
   1  -8   7      221.29      211.56      6.87 o 
   2  -8   7      628.40      505.89     52.63 o 
   3  -8   7        9.50        9.15      2.53 o 
   4  -8   7      564.87      530.46     14.28 o 
   5  -8   7       48.76       44.02      3.01 o 
   6  -8   7      525.15      518.99     18.62 o 
   7  -8   7       42.24       47.30      2.17 o 
   8  -8   7       74.10       80.77      4.34 o 
   9  -8   7        0.28        2.83      1.72 o 
  -8  -7   7        1.21        0.72      2.08 o 
  -7  -7   7      193.01      202.30     12.80 o 
  -6  -7   7        2.08        2.83      3.54 o 
  -5  -7   7       19.52       16.97      4.27 o 
  -4  -7   7       49.28       55.36      5.67 o 
  -3  -7   7       50.27       43.78      3.69 o 
  -2  -7   7      370.48      306.24     19.03 o 
  -1  -7   7     1683.77     1626.09     94.32 o 
   0  -7   7      548.05      466.45     14.08 o 
   1  -7   7       21.09       14.46      2.86 o 
   2  -7   7      403.67      384.31     19.03 o 
   3  -7   7      808.64      684.96     14.08 o 
   4  -7   7       97.35      100.08      3.64 o 
   5  -7   7      355.36      346.53     12.14 o 
   6  -7   7       59.62       63.15      4.86 o 
   7  -7   7       10.44        8.66      1.35 o 
   8  -7   7        1.29        2.70      1.02 o 
   9  -7   7      158.65      154.61      9.93 o 
  -8  -6   7      188.79      184.72      9.91 o 
  -7  -6   7        7.47        8.65      3.69 o 
  -6  -6   7       47.87       48.37      5.28 o 
  -5  -6   7       56.13       47.18      4.17 o 
  -4  -6   7       20.75       15.11      2.43 o 
  -3  -6   7       19.32       26.95      3.11 o 
  -2  -6   7      866.90      794.05     53.44 o 
  -1  -6   7       35.03       50.88      4.86 o 
   0  -6   7     1343.17     1207.87     25.76 o 
   1  -6   7      201.52      144.15      4.45 o 
   2  -6   7      336.33      319.94      6.98 o 
   3  -6   7        1.58        5.35      2.02 o 
   4  -6   7      429.37      395.94      9.16 o 
   5  -6   7      336.11      340.86     15.38 o 
   6  -6   7      193.64      211.54      7.00 o 
   7  -6   7      137.50      146.09      4.61 o 
   8  -6   7        0.87        0.81      0.93 o 
   9  -6   7       75.46       75.90      3.48 o 
  -9  -5   7        4.74        4.17      2.19 o 
  -8  -5   7       57.02       50.65      8.95 o 
  -7  -5   7       50.68       53.71      7.94 o 
  -6  -5   7      624.45      661.28     18.21 o 
  -5  -5   7       18.92       19.43      3.69 o 
  -4  -5   7      523.22      496.76     17.81 o 
  -3  -5   7      270.46      277.80      8.91 o 
  -2  -5   7       81.12       61.17      5.14 o 
  -1  -5   7     1163.93     1049.41     21.59 o 
   0  -5   7      876.14      893.98     24.29 o 
   1  -5   7      458.79      363.73     14.57 o 
   2  -5   7     1101.12      873.52     15.95 o 
   3  -5   7       33.01       34.34      1.45 o 
   4  -5   7       41.17       29.15      2.43 o 
   5  -5   7      490.35      503.26     10.48 o 
   6  -5   7      583.55      647.56     12.18 o 
   7  -5   7       11.29       10.92      1.24 o 
   8  -5   7       60.15       62.07      2.80 o 
   9  -5   7        2.61        4.05      0.93 o 
  -9  -4   7        6.52        7.86      2.03 o 
  -8  -4   7      326.54      316.79     14.06 o 
  -7  -4   7        1.93        0.54      2.17 o 
  -6  -4   7     1602.71     1607.59     49.22 o 
  -5  -4   7      709.80      727.92     19.70 o 
  -4  -4   7      426.84      446.40     11.51 o 
  -3  -4   7       79.68       69.43      4.05 o 
  -2  -4   7      701.48      846.58     29.55 o 
  -1  -4   7      378.94      316.83      7.37 o 
   0  -4   7     1123.10     1035.35     33.20 o 
   1  -4   7     2028.46     2016.45     57.89 o 
   2  -4   7      231.37      229.99      4.51 o 
   3  -4   7     1979.33     1783.40     35.21 o 
   4  -4   7      846.65      943.60     32.79 o 
   5  -4   7      332.92      324.86      5.11 o 
   6  -4   7      105.13      116.77      2.56 o 
   7  -4   7      162.30      183.88      3.41 o 
   8  -4   7        0.04       -0.69      0.69 o 
   9  -4   7       12.92       10.80      2.93 o 
  -9  -3   7        8.06        6.36      3.89 o 
  -8  -3   7      154.96      155.24      9.16 o 
  -7  -3   7        1.75        2.67      3.64 o 
  -6  -3   7        0.61        1.50      1.62 o 
  -5  -3   7      573.27      554.20     14.75 o 
  -4  -3   7     1439.31     1405.56     31.43 o 
  -3  -3   7       36.34       36.73      1.94 o 
  -2  -3   7      830.50      740.07     14.34 o 
  -1  -3   7      318.34      269.91      6.98 o 
   0  -3   7      410.87      278.90     13.36 o 
   1  -3   7      710.86      668.59     27.93 o 
   2  -3   7     1992.79     2166.10     78.13 o 
   3  -3   7      130.60      153.18      4.45 o 
   4  -3   7        1.33        5.13      1.59 o 
   5  -3   7      553.10      577.68      7.87 o 
   6  -3   7      390.49      375.07      6.50 o 
   7  -3   7       28.05       31.12      1.58 o 
   8  -3   7      264.41      286.53      5.14 o 
   9  -3   7       16.95       16.35      1.52 o 
  -9  -2   7       31.87       36.08      4.58 o 
  -8  -2   7      227.61      215.90     10.63 o 
  -7  -2   7      172.35      162.76      7.71 o 
  -6  -2   7      145.72      150.06      9.72 o 
  -5  -2   7      650.30      633.39     15.33 o 
  -4  -2   7        3.52        7.65      1.62 o 
  -3  -2   7     1813.57     1826.09     36.63 o 
  -2  -2   7      544.60      514.52      8.53 o 
  -1  -2   7       45.89       42.51      1.72 o 
   0  -2   7     1134.61     1185.16     56.27 o 
   1  -2   7      991.75      853.14     30.36 o 
   2  -2   7       95.21       91.15      4.05 o 
   3  -2   7     2420.28     2804.61     67.55 o 
   4  -2   7      234.51      227.48      2.94 o 
   5  -2   7       74.16       66.79      2.12 o 
   6  -2   7       98.18      109.10      2.15 o 
   7  -2   7      161.23      153.00      3.29 o 
   8  -2   7        7.62       10.92      1.24 o 
   9  -2   7       83.63       91.12      2.80 o 
 -10  -1   7      118.93       86.85     67.61 o 
  -9  -1   7       21.54       22.70      4.01 o 
  -8  -1   7       99.26       94.77      6.74 o 
  -7  -1   7       84.40       80.34      4.99 o 
  -6  -1   7      119.65      128.26      9.31 o 
  -5  -1   7      204.66      240.13      7.69 o 
  -4  -1   7     1026.27     1061.68     20.32 o 
  -3  -1   7       94.83       76.51      2.29 o 
  -2  -1   7     2121.39     2111.08     42.42 o 
  -1  -1   7      770.65      688.68     10.89 o 
   0  -1   7       40.41       46.85      1.18 o 
   1  -1   7       23.00       24.75      0.54 o 
   2  -1   7     2212.05     2229.79     65.58 o 
   3  -1   7      252.83      288.55      6.99 o 
   4  -1   7      554.62      569.17      7.62 o 
   5  -1   7      272.54      266.35      3.99 o 
   6  -1   7       11.74        9.69      1.33 o 
   7  -1   7       19.22       22.70      2.09 o 
   8  -1   7      195.18      198.61      5.30 o 
   9  -1   7       29.68       24.82      1.84 o 
 -10   0   7        0.37        1.62      5.67 o 
  -9   0   7       35.44       45.34      6.48 o 
  -8   0   7        0.50        0.20      0.66 o 
  -7   0   7      225.18      214.99      5.43 o 
  -6   0   7      249.90      251.62     10.01 o 
  -5   0   7       74.78       74.10      2.86 o 
  -4   0   7       86.29      103.64      2.86 o 
  -3   0   7     1004.01     1005.35     17.31 o 
  -2   0   7       41.61       49.92      1.36 o 
  -1   0   7     2484.66     2503.87     40.80 o 
   0   0   7      165.39      106.14      4.45 o 
   1   0   7       54.75       55.06      3.24 o 
   2   0   7      182.75      250.99      7.29 o 
   3   0   7     1277.29     1306.78     36.43 o 
   4   0   7      176.30      187.24      5.67 o 
   5   0   7      313.23      300.76      7.16 o 
   6   0   7      295.22      263.31      8.17 o 
   7   0   7       93.44       94.31      2.43 o 
   8   0   7        0.33        1.10      0.69 o 
   9   0   7       47.82       39.27      1.72 o 
 -10   1   7       21.37       19.43      5.67 o 
  -9   1   7        0.06        0.81      4.05 o 
  -8   1   7      187.09      186.22     10.53 o 
  -7   1   7      106.98      105.98      4.45 o 
  -6   1   7      105.80      101.21      2.81 o 
  -5   1   7        5.43        7.95      0.72 o 
  -4   1   7        8.92       11.70      0.81 o 
  -3   1   7       41.51       53.45      1.72 o 
  -2   1   7     1050.70     1105.92     46.56 o 
  -1   1   7     1118.47     1208.18     32.39 o 
   0   1   7       41.38       34.01      2.43 o 
   1   1   7      749.21      706.83     22.67 o 
   2   1   7      541.58      500.37     13.76 o 
   3   1   7        0.76        0.81      1.62 o 
   4   1   7      146.11      148.61      1.98 o 
   5   1   7      485.97      492.21      8.79 o 
   6   1   7       32.32       27.01      1.40 o 
   7   1   7       76.26       66.34      3.26 o 
   8   1   7       18.27        7.94      2.90 o 
  -9   2   7        6.42        8.91      4.05 o 
  -8   2   7       56.38       61.53      5.67 o 
  -7   2   7       55.89       61.33      3.64 o 
  -6   2   7      249.45      250.45      5.92 o 
  -5   2   7       16.67       18.63      1.35 o 
  -4   2   7      347.79      371.02      7.14 o 
  -3   2   7      125.85      128.05      3.69 o 
  -2   2   7      704.03      694.93     10.82 o 
  -1   2   7       44.69       35.33      1.04 o 
   0   2   7      291.56      289.12      5.93 o 
   1   2   7       47.71       45.40      2.29 o 
   2   2   7      728.90      706.02     13.74 o 
   3   2   7       28.34       30.79      3.44 o 
   4   2   7       54.69       54.38      1.32 o 
   5   2   7      375.04      363.53      6.07 o 
   6   2   7      223.85      246.28     10.08 o 
   7   2   7       14.15        5.41      2.83 o 
  -9   3   7       11.12       10.53      4.05 o 
  -8   3   7      104.04       97.97     12.14 o 
  -7   3   7      197.01      185.69     10.53 o 
  -6   3   7       44.16       41.93      1.62 o 
  -5   3   7      408.85      405.81      7.18 o 
  -4   3   7        0.49        1.35      0.72 o 
  -3   3   7        0.98        1.62      0.47 o 
  -2   3   7      626.71      710.93      9.57 o 
  -1   3   7      913.29      925.99     16.83 o 
   0   3   7      169.61      153.36      2.22 o 
   1   3   7     1361.45     1404.75     31.46 o 
   2   3   7        6.69        5.67      1.15 o 
   3   3   7      100.71       93.27      6.48 o 
   4   3   7      269.91      275.01      3.56 o 
   5   3   7      186.54      169.98      5.16 o 
   6   3   7        1.68        1.96      0.75 o 
   7   3   7      100.23       97.16      6.48 o 
  -9   4   7        2.23       -1.21      2.83 o 
  -8   4   7        2.26        1.62      1.72 o 
  -7   4   7        9.54        5.20      5.26 o 
  -6   4   7      105.06      126.98      2.89 o 
  -5   4   7       14.24       11.96      1.18 o 
  -4   4   7      636.44      692.02     11.56 o 
  -3   4   7      473.04      495.33      8.63 o 
  -2   4   7       17.86       20.92      1.21 o 
  -1   4   7      284.71      306.40      4.54 o 
   0   4   7      217.85      195.11      2.69 o 
   1   4   7       31.90       34.86      0.56 o 
   2   4   7       93.81       89.11      5.26 o 
   3   4   7       67.68       58.07      1.87 o 
   4   4   7       20.84       25.42      2.37 o 
   5   4   7       28.94       34.37      3.11 o 
   6   4   7      107.16      108.49      7.29 o 
  -9   5   7       88.38       85.63      5.99 o 
  -8   5   7       22.25        0.32      1.35 o 
  -7   5   7        3.60        0.00      1.62 o 
  -6   5   7       48.13       46.15      3.54 o 
  -5   5   7      359.16      386.34     10.27 o 
  -4   5   7        2.47        0.81      0.76 o 
  -3   5   7      617.86      649.12     16.27 o 
  -2   5   7      176.93      165.20      2.84 o 
  -1   5   7        8.71        6.41      0.99 o 
   0   5   7        1.27        0.81      0.73 o 
   1   5   7     1200.67     1143.85     18.35 o 
   2   5   7      350.13      339.11      7.86 o 
   3   5   7      101.77       96.42      2.34 o 
   4   5   7      190.19      173.69      6.87 o 
   6   5   7        0.26        0.81      2.43 o 
  -8   6   7       25.21        0.46      1.94 o 
  -7   6   7       24.70        0.32      1.35 o 
  -6   6   7       19.55       22.06     14.17 o 
  -5   6   7        2.05        3.78      1.45 o 
  -4   6   7       99.83      103.44      4.63 o 
  -3   6   7       78.97       84.15      2.10 o 
  -2   6   7       74.58       76.94      2.06 o 
  -1   6   7        9.92        8.10      1.36 o 
   0   6   7      320.77      323.58      7.31 o 
   1   6   7        4.09        2.27      0.99 o 
   2   6   7      122.73      111.45      4.64 o 
   3   6   7       79.15       89.06      7.29 o 
   4   6   7       30.23       29.15      4.86 o 
   5   6   7        6.00        3.24      3.24 o 
  -8   7   7       19.10        0.00      1.15 o 
  -7   7   7        6.84        0.00      1.94 o 
  -6   7   7       20.79        8.29      6.48 o 
  -5   7   7       10.40        6.48      1.72 o 
  -4   7   7       18.22       22.39      1.62 o 
  -3   7   7      128.16      132.70      4.18 o 
  -2   7   7      192.57      198.25      4.68 o 
  -1   7   7       47.15       56.92      3.11 o 
   0   7   7      639.31      666.98     14.36 o 
   1   7   7      116.46      110.35      5.26 o 
   3   7   7       65.59       55.06      6.48 o 
   4   7   7      123.06      117.40      9.72 o 
  -7   8   7       70.18       75.52      4.84 o 
  -6   8   7        0.74        0.00      1.72 o 
  -5   8   7       11.23        4.95      4.45 o 
  -4   8   7       51.73       53.61      2.24 o 
  -3   8   7       42.27       45.41      3.07 o 
  -2   8   7       60.69      106.64     36.43 o 
  -1   8   7       44.04       47.02      3.11 o 
   0   8   7       12.22        9.11      6.48 o 
   3   8   7       75.46       75.30      8.10 o 
  -5   9   7        0.10        5.03      3.24 o 
  -4   9   7        2.79        1.89      1.40 o 
  -3   9   7        0.43        0.49      1.26 o 
  -2   9   7        1.20        3.74      2.08 o 
  -1   9   7        3.09        0.81      1.62 o 
   0   9   7       52.66        2.43      4.86 o 
   1   9   7        0.61       -1.62      4.86 o 
   0 -14   8        1.27        3.24      2.86 o 
   1 -14   8       32.43       32.15      5.06 o 
   2 -14   8        5.49        3.08      2.69 o 
   3 -14   8       15.08       19.40      4.17 o 
   4 -14   8        0.77       -1.08      3.24 o 
  -2 -13   8       62.15       69.71      8.53 o 
  -1 -13   8        0.63        0.27      2.17 o 
   0 -13   8      259.19      287.18     32.39 o 
   1 -13   8       25.88       27.53      4.47 o 
   2 -13   8       10.77       11.28      4.27 o 
   3 -13   8       25.16       20.24      5.15 o 
   4 -13   8       67.17       58.48      4.99 o 
   5 -13   8        0.19        0.00      1.45 o 
   6 -13   8       46.78       44.51      6.07 o 
  -4 -12   8        3.44        0.76      3.04 o 
  -3 -12   8       97.13      103.51     14.17 o 
  -2 -12   8       59.67       61.54      6.88 o 
  -1 -12   8      246.97      261.34     19.84 o 
   0 -12   8        1.76        5.13      2.90 o 
   1 -12   8      153.12      181.03     17.41 o 
   2 -12   8       79.13       78.05      6.05 o 
   3 -12   8       14.54        8.03      4.45 o 
   4 -12   8       42.97       42.10      4.17 o 
   5 -12   8       65.00       62.63      5.35 o 
   6 -12   8        8.84        4.86      8.10 o 
   7 -12   8       68.29       72.06      9.72 o 
  -5 -11   8       10.79       10.44      5.06 o 
  -4 -11   8      147.79      149.67     17.41 o 
  -3 -11   8      226.57      208.85     38.46 o 
  -2 -11   8        4.80        5.18      2.69 o 
  -1 -11   8       43.30       50.38      5.67 o 
   0 -11   8      180.87      200.79     12.14 o 
   1 -11   8      164.44      157.95      9.33 o 
   2 -11   8      435.87      393.16     17.81 o 
   3 -11   8      191.43      163.84      6.98 o 
   4 -11   8        2.05        0.81      1.45 o 
   5 -11   8        1.73        0.54      1.45 o 
   6 -11   8       47.81       44.53      7.29 o 
   7 -11   8      135.60      135.21     17.81 o 
  -6 -10   8       15.15        9.92      3.69 o 
  -5 -10   8      103.52       95.65      7.77 o 
  -4 -10   8       47.63       59.32      7.95 o 
  -3 -10   8      181.68      182.03     15.38 o 
  -2 -10   8      199.53      198.52     10.93 o 
  -1 -10   8      235.55      223.54      8.53 o 
   0 -10   8       73.63       70.44      7.29 o 
   1 -10   8      290.20      267.76      9.31 o 
   2 -10   8        6.86       10.11      2.17 o 
   3 -10   8      252.37      209.34      7.62 o 
   4 -10   8       54.25       47.97      4.05 o 
   5 -10   8       13.44       13.52      3.62 o 
   6 -10   8        2.60        6.48      6.48 o 
   7 -10   8       66.71       67.20      7.29 o 
   8 -10   8       28.70       27.53      4.86 o 
  -6  -9   8       15.42       11.74      3.54 o 
  -5  -9   8        6.85        4.86      2.90 o 
  -4  -9   8      350.27      360.81     13.23 o 
  -3  -9   8      739.32      733.84     58.30 o 
  -2  -9   8       25.23       21.28      3.43 o 
  -1  -9   8      194.84      175.43      7.59 o 
   0  -9   8       74.11       61.60      7.71 o 
   1  -9   8       66.55       53.26      4.86 o 
   2  -9   8      402.03      371.22     14.06 o 
   3  -9   8      494.28      440.92     16.19 o 
   4  -9   8        5.32        4.05      2.43 o 
   5  -9   8      692.88      666.23     16.54 o 
   6  -9   8      257.66      261.52     12.14 o 
   7  -9   8       33.56       40.48      4.86 o 
   8  -9   8       56.17       41.59     27.93 o 
  -7  -8   8        9.34       14.57      5.73 o 
  -6  -8   8       53.44       53.31      6.09 o 
  -5  -8   8       31.48       31.92      4.26 o 
  -4  -8   8       29.68       30.93      3.90 o 
  -3  -8   8      170.60      183.76     12.55 o 
  -2  -8   8      512.13      473.93     29.55 o 
  -1  -8   8       46.94       54.47      5.24 o 
   0  -8   8      203.89      230.56      9.79 o 
   1  -8   8       53.01       54.99      3.43 o 
   2  -8   8       63.20       57.62      5.19 o 
   3  -8   8        1.79        2.20      1.94 o 
   4  -8   8      948.67      917.52     25.31 o 
   5  -8   8      334.89      330.79     10.93 o 
   6  -8   8      424.91      409.69     21.86 o 
   7  -8   8       12.80       11.90      1.94 o 
   8  -8   8        8.24        8.25      1.40 o 
   9  -8   8       19.81       13.09      6.07 o 
  -8  -7   8       21.23       14.53      4.64 o 
  -7  -7   8      242.13      232.95     11.07 o 
  -6  -7   8        0.95        2.20      3.24 o 
  -5  -7   8       34.52       36.93      4.45 o 
  -4  -7   8       40.61       48.83      6.59 o 
  -3  -7   8      407.18      437.46     13.57 o 
  -2  -7   8        4.85        6.82      2.34 o 
  -1  -7   8      499.26      444.18     12.25 o 
   0  -7   8       30.75       24.77      3.43 o 
   1  -7   8      134.98      147.35      7.69 o 
   2  -7   8      189.40      176.68      6.48 o 
   3  -7   8      163.61      164.26      4.67 o 
   4  -7   8      603.82      555.82     11.66 o 
   5  -7   8       74.44       68.01      4.86 o 
   6  -7   8        4.90        3.24      1.15 o 
   7  -7   8       12.12       10.44      1.40 o 
   8  -7   8       75.94       86.27      3.65 o 
   9  -7   8      109.24      107.60      5.52 o 
  -8  -6   8       66.55       75.38      8.10 o 
  -7  -6   8       64.51       63.15      7.29 o 
  -6  -6   8      177.20      178.37      8.08 o 
  -5  -6   8      135.14      138.97     12.95 o 
  -4  -6   8       11.50       13.43      2.23 o 
  -3  -6   8       14.04       12.78      2.43 o 
  -2  -6   8      134.93      140.90      7.59 o 
  -1  -6   8        1.23        1.30      1.35 o 
   0  -6   8     1679.72     1534.04     32.89 o 
   1  -6   8      772.27      769.14     34.41 o 
   2  -6   8        3.72        6.39      1.62 o 
   3  -6   8       72.36       66.62      3.74 o 
   4  -6   8        3.19        3.24      0.77 o 
   5  -6   8        5.93        5.67      3.24 o 
   6  -6   8      419.61      445.63     12.14 o 
   7  -6   8      123.08      129.91      5.05 o 
   8  -6   8       58.23       61.97      2.47 o 
   9  -6   8       32.62       33.22      4.01 o 
  -8  -5   8        7.81       10.80      4.35 o 
  -7  -5   8      335.02      332.32     13.60 o 
  -6  -5   8      106.93      111.77      5.99 o 
  -5  -5   8       55.92       55.29      3.89 o 
  -4  -5   8        9.10       10.47      2.08 o 
  -3  -5   8      120.75      131.39      7.31 o 
  -2  -5   8      385.12      385.03     14.17 o 
  -1  -5   8      920.68     1005.56     26.35 o 
   0  -5   8      143.49      107.15      6.88 o 
   1  -5   8     1145.93      945.15     37.65 o 
   2  -5   8      197.41      184.43      5.26 o 
   3  -5   8        1.19        4.05      1.50 o 
   4  -5   8      130.53      117.40      8.10 o 
   5  -5   8      622.83      658.02     27.93 o 
   6  -5   8      266.80      282.38      5.21 o 
   7  -5   8      377.86      384.04      6.54 o 
   8  -5   8      173.57      177.45      5.57 o 
   9  -5   8        2.30        0.40      1.05 o 
  -9  -4   8       24.27       26.63      4.84 o 
  -8  -4   8      119.62      122.73      7.59 o 
  -7  -4   8        5.27        2.91      2.69 o 
  -6  -4   8      228.65      224.92      8.17 o 
  -5  -4   8      181.64      172.84      5.83 o 
  -4  -4   8      325.96      323.73      8.53 o 
  -3  -4   8      217.84      237.10      9.06 o 
  -2  -4   8        4.30        4.05      1.35 o 
  -1  -4   8       19.75       26.27      1.50 o 
   0  -4   8     2007.47     2026.90     70.44 o 
   1  -4   8      711.63      590.73     14.17 o 
   2  -4   8      297.28      250.43      5.06 o 
   3  -4   8      625.58      645.43     11.77 o 
   4  -4   8       53.83       45.40      2.17 o 
   5  -4   8        2.05        4.21      0.69 o 
   6  -4   8      107.11      124.92      2.81 o 
   7  -4   8        3.94        4.86      1.18 o 
   8  -4   8        3.57        4.20      0.95 o 
   9  -4   8       31.13       30.72      1.71 o 
  -9  -3   8        0.07        0.81      2.29 o 
  -8  -3   8      264.76      276.93     10.83 o 
  -7  -3   8      138.89      137.39      6.57 o 
  -6  -3   8        5.22        5.22      2.53 o 
  -5  -3   8      251.40      243.92      6.80 o 
  -4  -3   8      911.32      867.98     20.07 o 
  -3  -3   8       64.16       58.18      3.01 o 
  -2  -3   8      451.04      498.77     27.53 o 
  -1  -3   8      107.40      124.31      4.86 o 
   0  -3   8       40.87       58.93      3.64 o 
   1  -3   8      296.55      300.56      8.10 o 
   2  -3   8     1323.29     1196.20     19.44 o 
   3  -3   8       33.32       25.23      2.08 o 
   4  -3   8     1156.16     1186.60     24.89 o 
   5  -3   8      378.42      381.00      5.68 o 
   6  -3   8       51.48       60.40      2.37 o 
   7  -3   8       42.09       49.75      2.14 o 
   8  -3   8      204.19      202.52      4.56 o 
   9  -3   8        5.80        5.76      1.04 o 
  -9  -2   8       69.25       68.00      7.34 o 
  -8  -2   8      150.87      145.00      7.14 o 
  -7  -2   8      135.33      137.46      5.99 o 
  -6  -2   8        9.34       11.30      2.69 o 
  -5  -2   8      333.65      324.56      7.95 o 
  -4  -2   8      339.56      368.62      8.95 o 
  -3  -2   8     1508.90     1476.81     30.59 o 
  -2  -2   8       29.05       33.15      3.24 o 
  -1  -2   8      734.50      802.18     20.65 o 
   0  -2   8      437.88      404.95      9.31 o 
   1  -2   8       34.81       19.66      1.09 o 
   2  -2   8      809.49      840.11     20.65 o 
   3  -2   8     2219.99     2268.27     36.52 o 
   4  -2   8      193.15      194.49      3.97 o 
   5  -2   8       19.78       37.94      1.30 o 
   6  -2   8      119.86      116.33      2.54 o 
   7  -2   8      173.27      186.32      3.84 o 
   8  -2   8        5.59        3.74      1.41 o 
   9  -2   8       75.87       79.44      3.09 o 
  -9  -1   8        0.16        0.40      2.02 o 
  -8  -1   8       37.91       40.11      4.01 o 
  -7  -1   8        5.87        6.94      1.94 o 
  -6  -1   8      100.77      104.02      4.86 o 
  -5  -1   8      355.30      373.31      8.29 o 
  -4  -1   8      300.30      320.06      6.57 o 
  -3  -1   8       41.38       38.77      4.05 o 
  -2  -1   8     1526.66     1408.95     25.17 o 
  -1  -1   8        8.62        8.26      0.69 o 
   0  -1   8      397.96      447.36     15.93 o 
   1  -1   8      696.81      798.32     25.10 o 
   2  -1   8     1727.58     1938.31     64.77 o 
   3  -1   8       98.84       96.35      7.29 o 
   4  -1   8     1502.41     1419.95     21.01 o 
   5  -1   8       88.56       86.89      2.23 o 
   6  -1   8       81.17       88.27      3.81 o 
   7  -1   8       74.23       69.02      1.91 o 
   8  -1   8       63.30       73.81      2.24 o 
  -9   0   8        4.85        3.24      5.67 o 
  -8   0   8        0.00       -1.62      2.43 o 
  -7   0   8      364.45      357.23      8.55 o 
  -6   0   8      186.08      189.86      4.29 o 
  -5   0   8       83.15       97.35      2.62 o 
  -4   0   8      233.75      248.69      4.73 o 
  -3   0   8      710.92      729.62     13.20 o 
  -2   0   8       17.12       30.85      1.18 o 
  -1   0   8      841.90      790.16     12.64 o 
   0   0   8      326.14      301.03      8.05 o 
   1   0   8      141.93      170.84      6.48 o 
   2   0   8      173.64      191.08      6.48 o 
   3   0   8      514.27      568.38     17.00 o 
   4   0   8       70.12       61.53      4.05 o 
   5   0   8      162.55      141.53      5.95 o 
   6   0   8      278.16      290.26     11.35 o 
   7   0   8        1.41        0.81      0.57 o 
   8   0   8       55.26       63.15      4.86 o 
  -9   1   8        6.26        9.72      4.05 o 
  -8   1   8      239.47      235.61     18.62 o 
  -7   1   8        7.52        7.77      1.62 o 
  -6   1   8      207.83      211.45      4.26 o 
  -5   1   8       38.05       43.32      2.29 o 
  -4   1   8        1.48        2.83      1.21 o 
  -3   1   8       89.68       77.05      4.05 o 
  -2   1   8      402.86      398.50     13.76 o 
  -1   1   8      378.99      359.78      5.27 o 
   0   1   8     1124.19     1161.85     32.39 o 
   1   1   8      910.76      993.45     34.01 o 
   2   1   8       48.22       44.53      5.67 o 
   3   1   8       51.88       49.39      4.05 o 
   4   1   8      133.93      155.45      7.29 o 
   5   1   8      136.24      130.37      4.20 o 
   6   1   8      151.04      136.08      5.90 o 
   7   1   8      107.52      102.83      6.48 o 
   8   1   8        6.06        1.62      1.62 o 
  -9   2   8        0.40        0.81      2.43 o 
  -8   2   8        0.13       -1.62      2.43 o 
  -7   2   8       20.01       23.00      2.43 o 
  -6   2   8       83.49       92.89      5.26 o 
  -5   2   8      140.25      140.49      4.01 o 
  -4   2   8      105.72      121.53      6.88 o 
  -3   2   8       33.79       32.34      2.02 o 
  -2   2   8       75.10       83.25      2.52 o 
  -1   2   8      362.23      354.78      9.70 o 
   0   2   8      525.11      501.99     19.43 o 
   1   2   8      157.12      163.55      6.48 o 
   2   2   8      231.54      254.23      8.91 o 
   3   2   8       50.76       51.71      3.43 o 
   4   2   8        0.54        3.24      1.72 o 
   5   2   8      261.95      259.09     11.34 o 
   6   2   8      182.14      182.98      9.72 o 
  -9   3   8       18.01       16.19      7.29 o 
  -8   3   8       20.79        0.00      1.62 o 
  -7   3   8       91.63       85.97      6.07 o 
  -6   3   8       46.96       48.58      2.53 o 
  -5   3   8      117.38      126.33      4.01 o 
  -4   3   8       17.72       21.60      1.87 o 
  -3   3   8      249.76      290.12      5.85 o 
  -2   3   8      314.23      331.66     13.05 o 
  -1   3   8       83.45       84.81      2.91 o 
   0   3   8      570.80      576.47     17.00 o 
   1   3   8      217.57      213.18      6.74 o 
   2   3   8       11.93       13.37      1.72 o 
   3   3   8      200.27      206.87      7.60 o 
   4   3   8       50.93       56.03      3.69 o 
   5   3   8       48.51       57.09      4.86 o 
   6   3   8       21.65       21.05      4.05 o 
  -9   4   8        7.84        0.40      1.72 o 
  -8   4   8        4.98        0.40      1.15 o 
  -7   4   8       20.15       14.40     10.53 o 
  -6   4   8       31.38       34.11      2.08 o 
  -5   4   8        9.47       10.27      1.18 o 
  -4   4   8      606.47      683.38     13.74 o 
  -3   4   8      132.86      144.31      2.91 o 
  -2   4   8        1.35        1.30      0.84 o 
  -1   4   8       89.79       81.54      2.92 o 
   0   4   8       18.89       17.98      0.58 o 
   1   4   8      121.64      120.83      7.44 o 
   2   4   8      309.50      315.82      8.59 o 
   3   4   8       11.88        9.72      3.24 o 
   4   4   8       61.29       83.59      4.58 o 
   5   4   8       72.83       72.87      6.48 o 
   6   4   8       49.38       52.63      5.67 o 
  -8   5   8        6.45        0.00      1.15 o 
  -7   5   8        3.79        0.32      1.35 o 
  -6   5   8       10.14       11.74      1.28 o 
  -5   5   8      185.11      192.66      3.92 o 
  -4   5   8       35.67       38.50      2.24 o 
  -3   5   8      495.20      508.63     12.75 o 
  -2   5   8       19.32       23.29      1.18 o 
  -1   5   8       75.44       74.89      2.92 o 
   0   5   8        1.17        0.57      0.53 o 
   1   5   8      421.29      420.29     12.87 o 
   2   5   8        1.86       -0.40      1.21 o 
   3   5   8      161.53      160.31      8.91 o 
   4   5   8       53.74       51.61      4.27 o 
   5   5   8        0.35       -3.24      3.24 o 
  -8   6   8       20.30        0.00      1.45 o 
  -7   6   8        8.52        0.00      1.35 o 
  -6   6   8        5.37        2.70      2.02 o 
  -5   6   8       78.61       84.52      4.04 o 
  -4   6   8      137.97      142.22      3.65 o 
  -3   6   8        3.89        5.81      1.52 o 
  -2   6   8       46.60       42.38      2.22 o 
  -1   6   8      157.05      155.10      3.05 o 
   0   6   8      101.62       91.19      2.55 o 
   1   6   8        1.78        2.02      2.02 o 
   2   6   8      118.49      131.97      8.91 o 
   3   6   8       21.72       20.24      4.86 o 
   4   6   8       48.68       54.25      6.48 o 
  -7   7   8       41.13       41.55      3.44 o 
  -6   7   8        7.43        2.02      2.29 o 
  -5   7   8        5.28        2.16      1.45 o 
  -4   7   8        1.01        1.62      2.02 o 
  -3   7   8       24.98       26.56      1.76 o 
  -2   7   8      127.03      128.34      5.03 o 
  -1   7   8      215.44      216.43      9.28 o 
   0   7   8      245.47      273.81     16.60 o 
  -6   8   8        0.38        2.11      2.43 o 
  -5   8   8       14.23       14.62      2.53 o 
  -4   8   8       17.70       15.55      2.17 o 
  -3   8   8       18.04       15.90      1.67 o 
  -2   8   8      185.85      174.39      5.12 o 
  -1   8   8       64.87       76.11      6.48 o 
  -4   9   8       15.97       27.53      6.48 o 
  -3   9   8        1.04        0.34      0.75 o 
  -2   9   8       30.60       28.34      4.05 o 
  -1   9   8       30.09       30.77      4.86 o 
   1 -14   9       43.02       44.06      9.53 o 
   2 -14   9        1.49        3.75      5.24 o 
   3 -14   9        0.77        1.62      2.33 o 
  -2 -13   9       15.86       23.84      8.17 o 
  -1 -13   9        6.48        5.67      3.11 o 
   0 -13   9      185.03      182.96     17.00 o 
   1 -13   9        7.78        5.37      3.11 o 
   2 -13   9      119.55      119.06      7.34 o 
   3 -13   9       63.57       48.22     26.72 o 
   4 -13   9       12.61        9.20      2.81 o 
   5 -13   9        0.57        2.23      2.08 o 
  -3 -12   9       26.09       23.23      6.57 o 
  -2 -12   9       61.55       66.85      6.22 o 
  -1 -12   9       66.48       88.49      6.57 o 
   0 -12   9        1.96        3.24      2.29 o 
   1 -12   9      258.79      256.44     10.53 o 
   2 -12   9      123.02      103.63     13.76 o 
   3 -12   9       23.59       24.70      4.58 o 
   4 -12   9        1.08        1.73      1.50 o 
   5 -12   9        6.62        5.40      2.17 o 
   6 -12   9        4.20        3.24      4.05 o 
  -4 -11   9      266.42      278.62     17.15 o 
  -3 -11   9      127.27      134.76     15.38 o 
  -2 -11   9      116.34      119.93     12.95 o 
  -1 -11   9      113.29      123.07     15.79 o 
   0 -11   9      232.18      235.01     18.22 o 
   1 -11   9        3.95        5.52      3.11 o 
   2 -11   9      494.97      444.04     19.43 o 
   3 -11   9      190.66      167.54      7.59 o 
   4 -11   9       22.42       15.10      3.07 o 
   5 -11   9       66.60       59.30      4.58 o 
   6 -11   9      118.92      120.64     17.81 o 
   7 -11   9        8.76        7.29      4.05 o 
  -5 -10   9       16.73       15.80      3.91 o 
  -4 -10   9        1.74        0.00      2.08 o 
  -3 -10   9      433.77      488.41     32.79 o 
  -2 -10   9      235.57      223.37     15.42 o 
  -1 -10   9        9.37        5.40      2.53 o 
   0 -10   9      204.23      186.81     17.81 o 
   1 -10   9      402.77      384.54     13.43 o 
   2 -10   9       15.70       12.02      3.24 o 
   3 -10   9      297.65      256.10      7.71 o 
   4 -10   9       11.96       11.93      2.17 o 
   5 -10   9        0.85        1.04      1.94 o 
   6 -10   9       30.33       26.72      5.67 o 
   7 -10   9        8.16        9.72      6.48 o 
   8 -10   9        1.27        2.43      3.24 o 
  -6  -9   9        0.56        0.00      2.30 o 
  -5  -9   9       80.55       80.12      9.31 o 
  -4  -9   9      359.87      351.82     18.62 o 
  -3  -9   9      134.15      132.02      7.08 o 
  -2  -9   9      215.38      223.82     12.02 o 
  -1  -9   9      585.57      571.29     34.41 o 
   0  -9   9       47.70       26.18      4.04 o 
   1  -9   9       30.32       27.08      5.67 o 
   2  -9   9      154.40      146.32      7.14 o 
   3  -9   9      386.37      353.58     11.07 o 
   4  -9   9       41.46       43.42      2.90 o 
   5  -9   9      756.45      741.67     20.31 o 
   6  -9   9       41.05       42.10      5.67 o 
   7  -9   9       51.12       49.39      5.67 o 
   8  -9   9        1.87       -0.27      1.45 o 
  -7  -8   9       14.05       14.98      5.73 o 
  -6  -8   9       79.88       93.53     11.98 o 
  -5  -8   9       21.10       19.18      5.42 o 
  -4  -8   9        3.79        2.88      3.69 o 
  -3  -8   9      614.22      632.58     18.12 o 
  -2  -8   9     1115.53     1108.79     28.38 o 
  -1  -8   9       18.20       16.72      4.64 o 
   0  -8   9      120.52      132.02      5.73 o 
   1  -8   9       17.46       24.43      5.67 o 
   2  -8   9      121.51      120.17      5.64 o 
   3  -8   9      214.49      188.96      7.00 o 
   4  -8   9      562.43      524.33     16.43 o 
   5  -8   9        0.46        1.62      2.43 o 
   6  -8   9      113.71      112.54      6.48 o 
   7  -8   9       44.03       45.63     11.74 o 
   8  -8   9        3.30        0.16      1.35 o 
  -7  -7   9      129.68      128.66     11.34 o 
  -6  -7   9       39.23       48.90      5.39 o 
  -5  -7   9      459.60      460.21     14.98 o 
  -4  -7   9      214.42      231.01      9.06 o 
  -3  -7   9      167.19      173.73     19.84 o 
  -2  -7   9        3.65        0.65      2.23 o 
  -1  -7   9      349.75      369.52     10.48 o 
   0  -7   9       69.41       73.83      6.48 o 
   1  -7   9      546.97      485.46     12.87 o 
   2  -7   9      828.18      778.10     16.60 o 
   3  -7   9       93.83       82.87      3.13 o 
   4  -7   9      921.68      897.36     18.87 o 
   5  -7   9      801.54      807.23     26.72 o 
   6  -7   9       16.09       13.48      1.94 o 
   7  -7   9      123.86      128.82      3.84 o 
   8  -7   9       39.09       43.72     10.53 o 
  -8  -6   9       31.40       25.10      9.72 o 
  -7  -6   9        2.69        5.85      4.78 o 
  -6  -6   9      310.91      313.78     14.85 o 
  -5  -6   9       12.02       10.90      3.69 o 
  -4  -6   9      233.85      226.60     10.26 o 
  -3  -6   9       88.55       77.57      4.35 o 
  -2  -6   9      189.51      171.79     12.95 o 
  -1  -6   9        6.29        9.08      3.54 o 
   0  -6   9      855.82      876.55     18.29 o 
   1  -6   9      536.33      472.56     24.69 o 
   2  -6   9      785.96      708.06     20.65 o 
   3  -6   9      197.08      195.45      6.59 o 
   4  -6   9       30.36       28.34      1.50 o 
   5  -6   9       29.19       32.14      2.81 o 
   6  -6   9       24.81       26.02      3.11 o 
   7  -6   9       21.06       25.23      2.26 o 
   8  -6   9       71.28       72.28      4.45 o 
  -8  -5   9        5.94        5.74      3.11 o 
  -7  -5   9      100.75       93.84      6.42 o 
  -6  -5   9        6.69        6.12      2.53 o 
  -5  -5   9      436.52      457.98     14.33 o 
  -4  -5   9      217.95      222.08      6.87 o 
  -3  -5   9       20.11       17.54      2.17 o 
  -2  -5   9       56.57       61.15      2.96 o 
  -1  -5   9      530.43      466.90     12.22 o 
   0  -5   9       38.50       35.34      1.94 o 
   1  -5   9      438.44      445.17     14.57 o 
   2  -5   9       96.70       90.35      3.11 o 
   3  -5   9       62.38       78.14      3.24 o 
   4  -5   9        9.10       10.95      1.72 o 
   5  -5   9      279.22      264.38     14.17 o 
   6  -5   9        7.61        8.44      1.08 o 
   7  -5   9      443.80      446.21      8.04 o 
   8  -5   9      101.99      101.55      3.54 o 
   9  -5   9        0.02        1.08      0.93 o 
  -8  -4   9       20.07       16.00      4.64 o 
  -7  -4   9       12.28       13.58      3.11 o 
  -6  -4   9      326.77      324.33     10.49 o 
  -5  -4   9      244.67      241.77      8.69 o 
  -4  -4   9      152.53      156.30      5.24 o 
  -3  -4   9      256.51      253.05      8.10 o 
  -2  -4   9       48.13       48.74      2.83 o 
  -1  -4   9      209.10      252.21      5.62 o 
   0  -4   9     1202.32     1112.23     58.30 o 
   1  -4   9     1902.91     1829.50     44.53 o 
   2  -4   9       16.86       25.10      0.77 o 
   3  -4   9      423.91      420.70     12.14 o 
   4  -4   9        8.85        5.78      1.15 o 
   5  -4   9      113.76      116.53      2.31 o 
   6  -4   9       38.47       43.32      1.95 o 
   7  -4   9       25.55       29.44      1.99 o 
   8  -4   9       83.34       95.33      3.29 o 
  -9  -3   9       67.82       67.02      7.69 o 
  -8  -3   9      171.99      182.88      8.53 o 
  -7  -3   9       87.55       91.53      6.59 o 
  -6  -3   9       33.22       30.86      3.11 o 
  -5  -3   9       64.57       58.70      3.69 o 
  -4  -3   9       98.30       89.16      4.86 o 
  -3  -3   9      328.50      344.92      8.59 o 
  -2  -3   9      892.10      891.98     18.29 o 
  -1  -3   9        8.17       12.05      1.54 o 
   0  -3   9       11.74       11.39      0.79 o 
   1  -3   9      347.19      310.09      9.31 o 
   2  -3   9       92.00       96.42      1.39 o 
   3  -3   9      414.55      449.03     18.22 o 
   4  -3   9      813.63      777.55     11.96 o 
   5  -3   9       56.97       42.92      1.52 o 
   6  -3   9       78.28       75.84      2.24 o 
   7  -3   9       93.57       76.71      3.29 o 
   8  -3   9       17.55       11.80      3.13 o 
  -9  -2   9       86.78       87.84      8.91 o 
  -8  -2   9       37.21       34.42      4.01 o 
  -7  -2   9       84.54       88.78      5.99 o 
  -6  -2   9       15.36       10.53      1.94 o 
  -5  -2   9       34.77       31.20      3.89 o 
  -4  -2   9      181.05      174.50      4.47 o 
  -3  -2   9      656.45      636.28     12.22 o 
  -2  -2   9      364.76      397.56      8.02 o 
  -1  -2   9      502.68      492.52     17.81 o 
   0  -2   9       94.97      105.35      3.98 o 
   1  -2   9       97.43       78.57      1.13 o 
   2  -2   9      197.82      164.10      6.36 o 
   3  -2   9      772.38      788.79      9.97 o 
   4  -2   9        1.01        0.62      0.76 o 
   5  -2   9       17.17       20.16      0.78 o 
   6  -2   9      115.90      117.73      3.36 o 
   7  -2   9       23.56       19.04      1.15 o 
   8  -2   9       12.67        0.00      1.62 o 
  -9  -1   9       51.18       32.19      8.50 o 
  -8  -1   9      105.42      103.77      5.50 o 
  -7  -1   9        6.61        5.51      2.69 o 
  -6  -1   9      155.65      157.94      5.42 o 
  -5  -1   9       85.44       87.93      3.62 o 
  -4  -1   9      178.37      170.71      5.06 o 
  -3  -1   9       12.98       14.74      1.45 o 
  -2  -1   9      948.69      989.14     14.43 o 
  -1  -1   9       45.70       47.76      1.91 o 
   0  -1   9      347.23      329.54      9.73 o 
   1  -1   9      156.58      180.55      6.48 o 
   2  -1   9       16.96       22.67      3.24 o 
   3  -1   9      323.23      335.20     11.34 o 
   4  -1   9      668.71      698.73     21.05 o 
   5  -1   9       37.25       27.31      1.77 o 
   6  -1   9      163.71      138.94      4.08 o 
   7  -1   9       15.60        0.00      1.62 o 
   8  -1   9       31.58       38.86      4.05 o 
  -9   0   9        9.72        9.72      4.05 o 
  -8   0   9        4.32        1.62      2.43 o 
  -7   0   9      282.81      266.71     10.53 o 
  -6   0   9       10.22       13.54      1.30 o 
  -5   0   9      124.38      124.18      3.09 o 
  -4   0   9      279.08      299.55      4.82 o 
  -3   0   9      190.82      183.62      3.36 o 
  -2   0   9       67.37       70.63      2.53 o 
  -1   0   9      256.49      267.78      8.50 o 
   0   0   9        8.99       11.34      2.43 o 
   1   0   9      728.02      735.17     26.72 o 
   2   0   9      795.91      808.04     23.48 o 
   3   0   9      549.69      484.98     16.19 o 
   4   0   9        4.38        2.43      1.62 o 
   5   0   9      599.86      638.01     21.86 o 
   6   0   9       90.76       93.11      6.48 o 
   7   0   9       15.81        0.81      1.62 o 
  -9   1   9        0.66        2.43      3.24 o 
  -8   1   9       49.36       51.01      5.67 o 
  -7   1   9       23.78       22.95      2.02 o 
  -6   1   9      320.63      339.16      8.95 o 
  -5   1   9       88.60      101.48      2.96 o 
  -4   1   9      107.58      105.54      3.29 o 
  -3   1   9        7.94        7.10      1.21 o 
  -2   1   9       96.09       86.01      4.05 o 
  -1   1   9        6.49        8.10      0.54 o 
   0   1   9     1428.74     1536.72     46.15 o 
   1   1   9      140.89      152.22      6.48 o 
   2   1   9      324.53      300.38     15.38 o 
   3   1   9       36.81       41.29      4.05 o 
   4   1   9       94.48       89.06      5.67 o 
   5   1   9       18.66       23.48      4.05 o 
   6   1   9      116.03      132.78      8.10 o 
   7   1   9      124.42      118.21     12.95 o 
  -9   2   9       11.46        0.00      3.24 o 
  -8   2   9       19.31        0.00      1.62 o 
  -7   2   9       20.61       17.98      1.45 o 
  -6   2   9       14.99       14.76      2.08 o 
  -5   2   9      203.10      203.40      8.10 o 
  -4   2   9       51.00       53.30      3.11 o 
  -3   2   9        2.46        3.41      0.91 o 
  -2   2   9       25.16       26.71      1.04 o 
  -1   2   9      173.59      169.86      7.10 o 
   0   2   9      127.28      121.45      9.72 o 
   1   2   9      381.43      398.35     13.76 o 
   2   2   9      320.13      314.96     11.34 o 
   3   2   9       57.04       58.30      8.10 o 
   4   2   9      123.15      133.59      8.10 o 
   5   2   9      151.80      140.07      8.91 o 
  -8   3   9        1.58        0.00      2.43 o 
  -7   3   9       11.80       11.10      1.35 o 
  -6   3   9       76.24       80.87      3.24 o 
  -5   3   9       65.47       77.22      2.73 o 
  -4   3   9       10.00       13.34      1.24 o 
  -3   3   9      143.36      157.00      6.32 o 
  -2   3   9        4.66        5.97      0.71 o 
  -1   3   9       31.28       33.09      2.70 o 
   0   3   9      253.22      241.28      9.72 o 
   1   3   9      131.33      144.93      7.29 o 
   2   3   9        1.44        3.24      2.43 o 
   4   3   9        3.44        3.24      2.43 o 
   5   3   9        0.03        2.43      2.43 o 
  -8   4   9       13.46        0.00      1.45 o 
  -7   4   9        2.53        0.00      1.72 o 
  -6   4   9       18.14       16.65      2.40 o 
  -5   4   9        0.92        1.42      1.04 o 
  -4   4   9      260.12      276.45      8.10 o 
  -3   4   9        1.98        1.89      0.93 o 
  -2   4   9      295.71      309.47     11.60 o 
  -1   4   9       32.57       28.60      2.99 o 
   0   4   9       27.33       23.48      3.24 o 
   1   4   9       52.23       54.87     10.93 o 
   2   4   9      203.59      221.14      7.44 o 
   3   4   9       12.93       15.38      4.05 o 
   4   4   9      129.15      128.61      6.57 o 
   5   4   9       37.27       40.48      5.67 o 
  -7   5   9        3.73        0.00      1.15 o 
  -6   5   9       15.74        8.05      2.87 o 
  -5   5   9       23.04       21.49      1.40 o 
  -4   5   9       55.39       56.18      2.52 o 
  -3   5   9      269.09      263.02      6.71 o 
  -2   5   9       17.91       14.49      1.04 o 
  -1   5   9        0.57        0.05      0.72 o 
   0   5   9       73.93       72.07      4.01 o 
   1   5   9       35.82       15.64     15.38 o 
   2   5   9        3.38        3.24      1.72 o 
   3   5   9      204.80      210.51     12.14 o 
   4   5   9       17.96       19.84      3.44 o 
  -7   6   9       11.81        0.00      1.35 o 
  -6   6   9       37.40       39.87      2.53 o 
  -5   6   9       67.88       59.18      6.48 o 
  -4   6   9       93.83       97.36      2.72 o 
  -3   6   9        1.09        0.97      0.54 o 
  -2   6   9       46.65       46.16      1.91 o 
  -1   6   9      222.95      222.25      7.44 o 
   0   6   9       10.99        6.57      8.50 o 
   2   6   9       14.90        9.72      4.05 o 
   3   6   9        1.17        3.24      3.24 o 
  -6   7   9        1.10        1.78      3.24 o 
  -5   7   9       22.62       17.49      1.72 o 
  -4   7   9        1.07       -0.81      2.02 o 
  -3   7   9       19.53       22.35      2.98 o 
  -2   7   9       71.37      108.49      8.10 o 
  -1   7   9      107.23      112.31      8.10 o 
   0   7   9       38.25       42.10      6.48 o 
  -4   8   9       12.63        7.87      1.35 o 
  -2   8   9      136.12      131.16      8.10 o 
  -1 -13  10       36.87       39.54      6.74 o 
   0 -13  10       38.85       41.40      6.25 o 
   1 -13  10       41.33       46.56      6.07 o 
   2 -13  10      121.32      124.95      8.15 o 
   3 -13  10        9.23        7.53      4.64 o 
   4 -13  10        2.05        0.71      2.08 o 
  -3 -12  10       16.59        8.21      3.89 o 
  -2 -12  10        0.75        0.00      1.72 o 
  -1 -12  10        9.70       11.98      4.04 o 
   0 -12  10        4.71        4.56      2.81 o 
   1 -12  10      220.90      218.01     11.34 o 
   2 -12  10        1.10        2.89      2.43 o 
   3 -12  10      160.08      157.22      9.16 o 
   4 -12  10        3.24        3.34      2.08 o 
   5 -12  10        1.68        1.35      1.56 o 
   6 -12  10        3.56        4.05      4.05 o 
  -4 -11  10      245.49      279.73     17.81 o 
  -3 -11  10       56.71       69.81      7.56 o 
  -2 -11  10      200.61      205.77     10.30 o 
  -1 -11  10       59.37       73.24      7.18 o 
   0 -11  10       14.93       17.26      5.42 o 
   1 -11  10      104.34       96.48      7.00 o 
   2 -11  10      301.12      307.20     19.03 o 
   3 -11  10      104.17       91.74      6.57 o 
   4 -11  10       13.15       13.59      2.17 o 
   5 -11  10       54.35       49.29      6.48 o 
   6 -11  10       18.26       15.38      4.86 o 
  -5 -10  10      108.61      113.96     10.93 o 
  -4 -10  10        9.16       11.68      3.54 o 
  -3 -10  10      391.66      441.27     15.88 o 
  -2 -10  10      168.46      162.56      8.36 o 
  -1 -10  10       56.76       65.09      6.88 o 
   0 -10  10      355.60      335.31     12.50 o 
   1 -10  10      289.67      265.89     14.57 o 
   2 -10  10      124.21      112.96      4.90 o 
   3 -10  10      157.09      140.77      7.14 o 
   4 -10  10       82.15       73.93      6.48 o 
   5 -10  10       51.64       50.03      4.84 o 
   6 -10  10       13.74       10.53      4.05 o 
   7 -10  10       20.81       12.14      4.05 o 
  -6  -9  10       33.60       29.15      8.61 o 
  -5  -9  10      115.76      133.50     11.64 o 
  -4  -9  10       57.10       61.35      9.25 o 
  -3  -9  10       28.01       33.62      4.26 o 
  -2  -9  10      495.77      533.68     16.47 o 
  -1  -9  10      415.81      441.47     13.60 o 
   0  -9  10      124.01      113.69      8.86 o 
   1  -9  10      389.77      371.11     10.12 o 
   2  -9  10      164.85      159.50      5.39 o 
   3  -9  10       33.52       38.29      4.05 o 
   4  -9  10      495.78      474.26     18.62 o 
   5  -9  10      276.82      260.68      8.82 o 
   6  -9  10        5.51        7.29      5.67 o 
   7  -9  10       70.17       61.53      6.48 o 
  -6  -8  10       77.51       76.26      6.98 o 
  -5  -8  10       10.10        8.37      2.90 o 
  -4  -8  10       74.39       76.22      5.72 o 
  -3  -8  10      544.79      533.25     18.22 o 
  -2  -8  10       22.15       27.61      5.62 o 
  -1  -8  10      669.69      637.87     16.48 o 
   0  -8  10      355.98      348.14      9.43 o 
   1  -8  10        3.32        3.01      1.50 o 
   2  -8  10       60.72       48.25      2.81 o 
   3  -8  10      327.69      314.68      8.20 o 
   4  -8  10       97.06      102.10      4.45 o 
   5  -8  10       10.36        8.91      3.24 o 
   6  -8  10       84.03       85.77      3.89 o 
   7  -8  10        6.13        4.86      4.05 o 
   8  -8  10        0.37       -1.15      1.15 o 
  -7  -7  10       29.64       32.09      5.35 o 
  -6  -7  10      140.12      139.42      8.08 o 
  -5  -7  10      296.29      305.26     14.59 o 
  -4  -7  10       15.70       15.74      2.90 o 
  -3  -7  10       28.16       29.42      3.54 o 
  -2  -7  10       18.30       36.53      3.54 o 
  -1  -7  10      423.88      459.14     11.66 o 
   0  -7  10        1.37        3.24      1.72 o 
   1  -7  10      874.71      818.24     39.27 o 
   2  -7  10      158.12      146.72      6.07 o 
   3  -7  10      405.97      382.22      8.08 o 
   4  -7  10      221.76      234.14      8.33 o 
   5  -7  10      734.48      722.21     24.29 o 
   6  -7  10       42.05       48.63      2.86 o 
   7  -7  10      127.16      116.31      6.48 o 
   8  -7  10        8.08        7.22      1.62 o 
  -7  -6  10       40.93       41.36      5.24 o 
  -6  -6  10      269.63      275.75     11.07 o 
  -5  -6  10       31.98       39.71      4.55 o 
  -4  -6  10      684.08      701.94     18.67 o 
  -3  -6  10      294.73      301.86      8.95 o 
  -2  -6  10      204.36      195.72      6.35 o 
  -1  -6  10       29.46       38.87      3.69 o 
   0  -6  10     1578.76     1600.57     80.97 o 
   1  -6  10       16.14       23.20      2.17 o 
   2  -6  10      869.05      830.47     25.91 o 
   3  -6  10      514.66      497.00      9.53 o 
   4  -6  10       62.15       69.63      8.10 o 
   5  -6  10      111.74      117.19      7.29 o 
   6  -6  10      202.66      239.06      5.77 o 
   7  -6  10        6.55        4.32      2.04 o 
   8  -6  10       59.82       56.56      2.53 o 
  -8  -5  10        4.52        4.05      2.69 o 
  -7  -5  10        0.84       -1.53      2.53 o 
  -6  -5  10       72.09       81.13      7.00 o 
  -5  -5  10      672.78      716.57     21.23 o 
  -4  -5  10      243.00      245.37      7.94 o 
  -3  -5  10       89.10      109.68      4.26 o 
  -2  -5  10       38.37       41.67      3.10 o 
  -1  -5  10      121.05      134.62      5.64 o 
   0  -5  10      748.35      774.43     28.34 o 
   1  -5  10      224.89      203.26     10.53 o 
   2  -5  10      401.13      374.17     10.12 o 
   3  -5  10      886.41      848.01     17.41 o 
   4  -5  10       12.14       13.42      2.08 o 
   5  -5  10       36.89       44.33      1.41 o 
   6  -5  10       13.71       14.84      1.94 o 
   7  -5  10      114.73      115.34      3.51 o 
   8  -5  10       25.29       24.32      1.72 o 
  -8  -4  10       29.29       25.46      4.27 o 
  -7  -4  10       36.06       34.53      3.89 o 
  -6  -4  10       26.81       20.25      5.06 o 
  -5  -4  10        3.04        0.69      2.02 o 
  -4  -4  10      449.13      449.90     12.16 o 
  -3  -4  10      234.21      235.63      6.74 o 
  -2  -4  10      111.16      123.42      9.31 o 
  -1  -4  10      670.42      690.05     14.48 o 
   0  -4  10        4.41        5.81      1.45 o 
   1  -4  10      903.44      917.23     36.03 o 
   2  -4  10       24.28       21.86      1.15 o 
   3  -4  10      755.74      771.12     34.01 o 
   4  -4  10       54.36       42.44      3.93 o 
   5  -4  10       76.05       71.19      1.92 o 
   6  -4  10        5.39        4.15      1.17 o 
   7  -4  10       10.25        5.06      2.05 o 
  -8  -3  10       65.38       56.87      8.75 o 
  -7  -3  10        0.84        2.16      2.17 o 
  -6  -3  10       32.60       35.11      3.69 o 
  -5  -3  10      465.53      454.50     11.41 o 
  -4  -3  10      197.06      187.95      6.44 o 
  -3  -3  10      317.79      306.75      9.43 o 
  -2  -3  10      445.09      440.51     14.17 o 
  -1  -3  10       89.31       81.89      3.64 o 
   0  -3  10      295.68      295.99      5.99 o 
   1  -3  10      842.67      922.06     15.68 o 
   2  -3  10      595.12      586.96     10.03 o 
   3  -3  10      281.12      248.60      4.00 o 
   4  -3  10      107.74      110.78      3.66 o 
   5  -3  10       96.26       85.00      2.10 o 
   6  -3  10       84.64       77.11      2.63 o 
   8  -3  10       11.54        0.81      1.62 o 
  -8  -2  10       79.11       67.14      8.86 o 
  -7  -2  10      218.38      216.08      9.68 o 
  -6  -2  10       45.61       45.09      4.04 o 
  -5  -2  10        2.77        2.43      1.15 o 
  -4  -2  10      152.04      145.96      6.42 o 
  -3  -2  10      327.63      303.00      7.08 o 
  -2  -2  10      547.33      563.97     12.14 o 
  -1  -2  10     2869.28     2929.36     57.21 o 
   0  -2  10      411.88      383.59     11.30 o 
   1  -2  10       29.66       30.90      1.11 o 
   2  -2  10      345.32      351.39     11.34 o 
   3  -2  10      133.36      131.16      6.48 o 
   4  -2  10       28.34       28.34      3.24 o 
   5  -2  10      209.41      221.85      8.91 o 
   6  -2  10        0.47        0.81      1.62 o 
   7  -2  10       39.51       44.53      4.05 o 
  -8  -1  10      150.58      152.63      7.44 o 
  -7  -1  10        1.06       -0.20      2.15 o 
  -6  -1  10      100.91       94.09      3.86 o 
  -5  -1  10       16.04       19.18      1.47 o 
  -4  -1  10       40.66       46.70      2.12 o 
  -3  -1  10      185.94      181.80      3.56 o 
  -2  -1  10      332.09      332.63      4.97 o 
  -1  -1  10        8.38        6.80      0.69 o 
   0  -1  10       97.72       95.08      5.26 o 
   1  -1  10       11.25        8.91      4.05 o 
   2  -1  10       32.82       27.53      3.24 o 
   3  -1  10        8.40        6.48      2.43 o 
   4  -1  10       77.02       89.87      5.67 o 
   5  -1  10        1.29        0.00      1.62 o 
   6  -1  10       49.38       57.49      4.86 o 
   7  -1  10       30.27        0.00      1.62 o 
  -8   0  10        9.34        9.72      4.05 o 
  -7   0  10      149.59      149.43      9.72 o 
  -6   0  10        0.51        0.81      0.72 o 
  -5   0  10      141.37      136.28      4.27 o 
  -4   0  10        5.60        4.21      1.35 o 
  -3   0  10       26.66       24.61      2.02 o 
  -2   0  10       46.01       49.79      1.94 o 
  -1   0  10      877.72      869.29     40.89 o 
   0   0  10       39.65       46.96      4.05 o 
   1   0  10      358.93      395.11     12.95 o 
   2   0  10      186.72      176.50     12.14 o 
   3   0  10      215.95      191.08      8.91 o 
   4   0  10       57.78       62.34      5.67 o 
   5   0  10      282.65      258.28     11.34 o 
   6   0  10       27.21       25.91      4.05 o 
   7   0  10       74.35       76.92      6.48 o 
  -8   1  10       18.20        0.00      2.43 o 
  -7   1  10        0.81        0.81      2.43 o 
  -6   1  10      263.77      268.79      5.99 o 
  -5   1  10      139.70      144.55      4.47 o 
  -4   1  10       96.22       95.56      4.45 o 
  -3   1  10      106.45      115.88      4.47 o 
  -2   1  10      216.87      206.06      4.29 o 
  -1   1  10       10.97        8.17      0.56 o 
   0   1  10      173.13      165.98     11.34 o 
   1   1  10       25.94       22.67      3.24 o 
   2   1  10      190.53      182.17     13.76 o 
   3   1  10      147.84      143.31      8.10 o 
   4   1  10       27.54       38.05      4.86 o 
   5   1  10        8.96        8.91      3.24 o 
   6   1  10      162.98      176.50     10.53 o 
  -8   2  10        8.29        0.00      1.62 o 
  -7   2  10       30.74       28.26     15.38 o 
  -6   2  10        7.36        6.94      1.94 o 
  -5   2  10      218.19      231.60      6.13 o 
  -4   2  10       32.33       37.56      2.53 o 
  -3   2  10        1.78        2.11      0.54 o 
  -2   2  10       34.69       34.86      1.24 o 
  -1   2  10        3.95        4.20      0.56 o 
   0   2  10      122.87      120.64      6.48 o 
   1   2  10      580.36      553.80     19.43 o 
   2   2  10      118.29      119.83      7.29 o 
   3   2  10       95.75      113.35     12.14 o 
   4   2  10       77.82       76.11      6.48 o 
   5   2  10       53.18       46.96      5.67 o 
  -8   3  10       16.61        0.00      1.62 o 
  -7   3  10       14.36        0.00      1.15 o 
  -6   3  10       14.08       12.08      1.58 o 
  -5   3  10       72.13       82.56      4.57 o 
  -4   3  10       24.79       28.76      2.24 o 
  -3   3  10       49.50       55.74      3.08 o 
  -2   3  10       57.79       57.89      3.34 o 
  -1   3  10       21.23       18.60      0.56 o 
   0   3  10        1.93        3.24      2.43 o 
   1   3  10      129.94      144.93     12.95 o 
   2   3  10       62.87       60.72      5.67 o 
   3   3  10      151.61      164.36     16.19 o 
   4   3  10        0.12        2.43      2.43 o 
   5   3  10       53.49       48.58      6.48 o 
  -7   4  10        0.39        0.00      1.15 o 
  -6   4  10        7.89        5.08      1.66 o 
  -5   4  10       34.42       36.75      1.67 o 
  -4   4  10       76.70       85.39      6.78 o 
  -3   4  10       10.75       11.82      1.07 o 
  -2   4  10      124.46      134.30     10.53 o 
  -1   4  10        8.20        4.05      2.02 o 
   0   4  10        3.41        4.05      2.43 o 
   1   4  10      147.29      152.22     13.76 o 
   2   4  10       14.05       13.76      4.05 o 
   4   4  10       13.09        8.91      4.05 o 
  -6   5  10       33.99       27.00      2.07 o 
  -5   5  10       18.70       13.59      1.57 o 
  -4   5  10        5.89        5.44      1.09 o 
  -3   5  10       56.92       53.81      2.39 o 
  -2   5  10       10.67        9.72      2.43 o 
  -1   5  10       41.32       46.96      4.86 o 
   0   5  10       57.83       55.06      5.67 o 
   2   5  10        9.13        8.10      4.05 o 
  -5   6  10       13.58        9.05      1.32 o 
  -4   6  10        3.48        3.24      1.04 o 
  -3   6  10        1.33        0.00      1.62 o 
  -2   6  10       85.48       80.16      6.48 o 
  -1   6  10       10.15       12.14      4.05 o 
   0   6  10       29.43       34.82      5.67 o 
   1   6  10        7.08       -2.43      2.43 o 
   2   6  10        0.37       -0.40      1.72 o 
  -4   7  10        0.38        0.81      1.62 o 
  -3   7  10       73.32       71.25      6.48 o 
  -2   7  10        0.12        1.62      2.43 o 
  -1   7  10       52.66       74.49      8.10 o 
   0   7  10       21.96       19.43      5.67 o 
   0 -13  11       31.30       36.90      7.69 o 
   1 -13  11      131.20      139.89     15.38 o 
   2 -13  11      118.45      116.30      8.75 o 
   3 -13  11       25.60       22.32      4.84 o 
  -2 -12  11        4.57       10.71      3.69 o 
  -1 -12  11       57.72       63.73      5.42 o 
   0 -12  11       35.58       42.44      8.91 o 
   1 -12  11       80.51       82.72      5.42 o 
   2 -12  11       29.31       37.22      3.89 o 
   3 -12  11      128.94      125.12      7.71 o 
   4 -12  11       33.59       35.01      3.54 o 
   5 -12  11        8.81        9.86      2.83 o 
  -4 -11  11       61.50       64.77     13.76 o 
  -3 -11  11        3.86        0.59      2.27 o 
  -2 -11  11      134.34      150.56      9.60 o 
  -1 -11  11       30.44       27.02      4.35 o 
   0 -11  11        2.33        1.89      2.17 o 
   1 -11  11       86.04       97.24     12.14 o 
   2 -11  11      197.71      188.82      7.00 o 
   3 -11  11        7.00        7.69      2.86 o 
   4 -11  11      162.12      159.02      6.13 o 
   5 -11  11       12.88       10.75      3.11 o 
   6 -11  11        3.25        1.62      3.24 o 
  -4 -10  11        1.36        2.30      3.69 o 
  -3 -10  11      298.71      353.98     17.97 o 
  -2 -10  11      109.01      108.52      6.59 o 
  -1 -10  11      320.69      320.90     10.83 o 
   0 -10  11      135.81      129.65      6.07 o 
   1 -10  11        0.53       -0.81      1.94 o 
   2 -10  11        4.58        5.90      1.94 o 
   3 -10  11      171.70      164.92      8.83 o 
   4 -10  11       69.26       63.96      4.05 o 
   5 -10  11       69.48       75.03      8.50 o 
   6 -10  11       35.82       34.82      6.48 o 
  -5  -9  11      185.41      219.08     11.77 o 
  -4  -9  11       14.67       18.75      4.58 o 
  -3  -9  11        4.55        5.67      3.07 o 
  -2  -9  11      408.75      440.22     17.64 o 
  -1  -9  11       28.53       37.80      5.99 o 
   0  -9  11      154.72      170.84      6.30 o 
   1  -9  11      322.28      301.52      8.29 o 
   2  -9  11      273.61      255.24      7.00 o 
   3  -9  11        3.36        1.97      1.50 o 
   4  -9  11      219.96      207.12      9.06 o 
   5  -9  11       35.63       29.96      8.91 o 
   6  -9  11       10.96       10.53      6.48 o 
   7  -9  11       25.65       20.24      4.86 o 
  -6  -8  11       56.19       62.93      6.87 o 
  -5  -8  11       64.11       81.90      6.87 o 
  -4  -8  11      184.11      194.70      9.06 o 
  -3  -8  11      233.77      254.30      9.68 o 
  -2  -8  11        0.49       -1.62      1.94 o 
  -1  -8  11      788.97      803.82     28.74 o 
   0  -8  11      993.00      957.71     27.46 o 
   1  -8  11        9.85       10.14      1.72 o 
   2  -8  11      116.13      108.57      3.89 o 
   3  -8  11      105.85      106.06      3.43 o 
   4  -8  11      112.62      105.17      6.88 o 
   5  -8  11      134.94      131.97     12.95 o 
   6  -8  11      234.61      221.04     16.19 o 
   7  -8  11       12.89       16.73      3.64 o 
  -6  -7  11       61.71       61.53      5.99 o 
  -5  -7  11      297.99      315.71     13.44 o 
  -4  -7  11       10.12       10.27      2.81 o 
  -3  -7  11      190.95      213.37      8.33 o 
  -2  -7  11       85.65      104.81      4.99 o 
  -1  -7  11        4.90       11.09      3.43 o 
   0  -7  11      130.15      135.01      5.26 o 
   1  -7  11      719.67      703.74     21.46 o 
   2  -7  11       68.98       67.16      4.04 o 
   3  -7  11      228.22      223.47      6.30 o 
   4  -7  11      106.88      106.99      3.74 o 
   5  -7  11       11.54        7.76      8.50 o 
   6  -7  11       14.74        9.72      7.29 o 
   7  -7  11       86.39       95.92     10.12 o 
  -7  -6  11       37.92       36.70      5.24 o 
  -6  -6  11       76.94       77.27      6.74 o 
  -5  -6  11      229.00      231.46     11.73 o 
  -4  -6  11      180.98      200.27     11.77 o 
  -3  -6  11       36.49       34.50      5.07 o 
  -2  -6  11       19.44       23.46      4.35 o 
  -1  -6  11      136.81      158.40      5.24 o 
   0  -6  11     1321.44     1351.89     95.54 o 
   1  -6  11      214.22      221.45      7.29 o 
   2  -6  11      430.94      450.30     15.79 o 
   3  -6  11      135.01      143.06      4.78 o 
   4  -6  11        0.21       -0.81      1.15 o 
   5  -6  11       86.94       93.73      5.67 o 
   6  -6  11      140.49      130.65      4.13 o 
   7  -6  11        1.70        2.43      1.15 o 
  -7  -5  11        7.51       10.58      3.69 o 
  -6  -5  11       46.18       48.33      5.19 o 
  -5  -5  11      202.32      196.50      7.77 o 
  -4  -5  11       76.06       69.64      5.73 o 
  -3  -5  11      289.49      320.61     14.98 o 
  -2  -5  11      335.25      342.47     10.49 o 
  -1  -5  11        0.00        1.32      3.64 o 
   0  -5  11      158.32      157.53      9.72 o 
   1  -5  11       18.37       20.27      1.72 o 
   2  -5  11        0.45        1.21      0.57 o 
   3  -5  11      834.50      863.97     20.21 o 
   4  -5  11      476.45      506.10     25.91 o 
   5  -5  11       12.42       18.25      1.52 o 
   6  -5  11        7.52        1.42      1.29 o 
  -7  -4  11       28.72       24.99      6.42 o 
  -6  -4  11        0.23        3.35      2.02 o 
  -5  -4  11       76.48       79.78      4.47 o 
  -4  -4  11      761.13      794.79     21.16 o 
  -3  -4  11      272.74      278.69      8.86 o 
  -2  -4  11      734.84      825.72     17.12 o 
  -1  -4  11      349.92      366.85      7.34 o 
   0  -4  11        3.40        3.69      0.57 o 
   1  -4  11      339.64      337.35      5.99 o 
   2  -4  11      762.27      751.87     17.68 o 
   3  -4  11       53.84       48.70      4.05 o 
   4  -4  11      244.13      250.26      6.89 o 
   5  -4  11       40.87       43.82      1.55 o 
   6  -4  11        3.35       -0.81      1.62 o 
  -8  -3  11        7.59        7.36      3.11 o 
  -7  -3  11       94.85      105.24      7.34 o 
  -6  -3  11      174.73      177.58      7.69 o 
  -5  -3  11      151.79      134.42      5.79 o 
  -4  -3  11       49.77       45.10      3.69 o 
  -3  -3  11      498.69      516.31     10.89 o 
  -2  -3  11       11.50       13.58      2.23 o 
  -1  -3  11        6.56        3.46      0.72 o 
   0  -3  11      193.26      181.53      3.50 o 
   1  -3  11       20.98       19.94      1.22 o 
   2  -3  11      104.36      101.43      7.69 o 
   3  -3  11      372.60      399.97     14.57 o 
   4  -3  11       99.61      119.83      7.29 o 
   5  -3  11       29.97       31.58      4.05 o 
   6  -3  11       90.97      102.83      6.48 o 
  -8  -2  11       27.16       22.67      3.69 o 
  -7  -2  11       68.77       60.84      4.27 o 
  -6  -2  11       15.71       17.06      2.53 o 
  -5  -2  11       56.51       59.45      5.06 o 
  -4  -2  11       74.62       70.46      3.11 o 
  -3  -2  11        0.06        2.16      0.81 o 
  -2  -2  11       26.42       29.47      1.67 o 
  -1  -2  11     1276.49     1354.27     24.51 o 
   0  -2  11      129.78      137.24      2.19 o 
   1  -2  11      393.52      416.16     20.24 o 
   2  -2  11      513.27      518.99     23.48 o 
   3  -2  11       70.08       85.01      5.67 o 
   4  -2  11        4.90        8.10      2.43 o 
   5  -2  11      186.20      181.36      8.91 o 
   6  -2  11        5.45        0.81      1.62 o 
   7  -2  11       29.50       37.24      4.86 o 
  -8  -1  11       43.41       33.20      5.67 o 
  -7  -1  11       92.04       82.46      2.69 o 
  -6  -1  11      240.01      222.65      5.45 o 
  -5  -1  11       25.93       21.26      1.52 o 
  -4  -1  11        6.52        4.86      1.08 o 
  -3  -1  11      465.88      465.24      7.92 o 
  -2  -1  11     1223.35     1224.91     19.67 o 
  -1  -1  11      152.68      174.42      7.29 o 
   0  -1  11     1121.50     1191.00     37.24 o 
   1  -1  11       60.66       65.58      4.86 o 
   2  -1  11        0.95       -2.43      4.05 o 
   3  -1  11       15.20       17.81      3.24 o 
   4  -1  11       50.61       56.68      5.67 o 
   5  -1  11      102.58      106.06      7.29 o 
   6  -1  11      101.10      110.11      8.10 o 
  -8   0  11       52.19       43.72      9.72 o 
  -7   0  11      147.18      138.84     10.12 o 
  -6   0  11        3.08        1.89      1.45 o 
  -5   0  11      237.26      228.79      6.42 o 
  -4   0  11        1.46        2.59      1.35 o 
  -3   0  11      458.68      485.07     22.67 o 
  -2   0  11      425.80      419.42     21.86 o 
  -1   0  11      295.75      271.48      7.12 o 
   0   0  11       71.13       63.15      8.91 o 
   1   0  11      218.32      214.56      9.72 o 
   2   0  11       46.97       52.63      4.86 o 
   3   0  11        0.83        6.48      4.86 o 
   4   0  11       18.69       11.34      3.24 o 
   5   0  11       47.95       49.39      5.67 o 
   6   0  11        6.16        4.86      3.24 o 
  -7   1  11        8.55        6.48      1.35 o 
  -6   1  11       45.57       42.37      2.83 o 
  -5   1  11        2.33        0.40      0.57 o 
  -4   1  11      116.96      122.54      7.69 o 
  -3   1  11       61.33       56.05      3.24 o 
  -2   1  11       82.84       79.25      4.18 o 
  -1   1  11        6.42        9.72      4.05 o 
   0   1  11      183.69      193.51      8.91 o 
   1   1  11      179.45      174.08      8.91 o 
   2   1  11       54.32       68.01      5.67 o 
   3   1  11       74.30       85.82     11.34 o 
   4   1  11       20.58       16.19      4.05 o 
   5   1  11       14.16       12.95      4.05 o 
  -7   2  11        9.16        0.00      1.62 o 
  -6   2  11        2.44        2.43      1.15 o 
  -5   2  11       74.40       74.57      4.58 o 
  -4   2  11       24.56       25.26      1.87 o 
  -3   2  11      137.64      139.62      6.02 o 
  -2   2  11       94.82       97.87      3.27 o 
  -1   2  11       25.73       24.29      5.67 o 
   0   2  11        7.91        8.91      3.24 o 
   1   2  11      375.84      370.82     21.86 o 
   2   2  11       46.20       50.20      5.67 o 
   3   2  11       66.88       52.63     10.53 o 
   4   2  11       88.70       98.78      8.10 o 
   5   2  11        7.39        7.29      4.05 o 
  -7   3  11       49.00       53.46      4.04 o 
  -6   3  11       21.09       12.54      4.30 o 
  -5   3  11        5.49        5.47      1.18 o 
  -4   3  11      202.60      198.63     14.06 o 
  -3   3  11      174.77      177.76      9.25 o 
  -2   3  11        4.67        3.46      1.58 o 
  -1   3  11       43.06       47.77      4.86 o 
   0   3  11       11.33       11.34      3.24 o 
   1   3  11        0.07        2.43      4.05 o 
   2   3  11       93.29       86.63      8.10 o 
   3   3  11      136.41      129.54     16.19 o 
   4   3  11       30.48       35.62      5.67 o 
  -6   4  11        0.44       -0.16      0.54 o 
  -5   4  11       22.38       23.26      3.30 o 
  -4   4  11       17.66       17.34      1.61 o 
  -3   4  11        8.33        7.82      1.08 o 
  -2   4  11        1.89       -0.81      1.62 o 
  -1   4  11       43.15       42.91      4.86 o 
   0   4  11       21.85       17.00      4.05 o 
   1   4  11       10.01       10.53      6.48 o 
   2   4  11        8.99       12.14      4.05 o 
  -5   5  11        0.85       -0.81      1.15 o 
  -4   5  11        4.84        5.81      0.93 o 
  -3   5  11       20.69       22.67      3.24 o 
  -2   5  11        2.01        1.62      1.62 o 
  -1   5  11      116.79      130.35      8.91 o 
   0   5  11        3.09        1.62      2.43 o 
   2   5  11       15.50       10.53      4.05 o 
  -3   6  11        2.25        2.43      2.43 o 
  -2   6  11       45.54       52.63      5.67 o 
  -1   6  11        5.39        1.62      2.43 o 
   0   6  11       13.82       15.38      4.86 o 
  -1 -12  12       50.99       65.65      7.18 o 
   0 -12  12       16.95       16.09      4.17 o 
   1 -12  12        2.39        5.67      2.90 o 
   2 -12  12       98.33       95.52      8.69 o 
   3 -12  12      100.62      100.90      7.29 o 
   4 -12  12       27.62       31.57      3.78 o 
  -3 -11  12      109.99      140.64      9.29 o 
  -2 -11  12      227.25      250.20     16.92 o 
  -1 -11  12        5.91        7.94      4.47 o 
   0 -11  12      125.98      137.06     10.31 o 
   1 -11  12       13.49       20.91      3.54 o 
   2 -11  12       38.68       48.72      4.41 o 
   3 -11  12        2.83        5.34      2.23 o 
   4 -11  12      133.24      116.84      5.97 o 
   5 -11  12        3.94        0.61      1.54 o 
  -4 -10  12       11.00        4.86      3.78 o 
  -3 -10  12       62.34       74.88      6.25 o 
  -2 -10  12        0.77        0.81      1.94 o 
  -1 -10  12      335.06      342.69     11.07 o 
   0 -10  12       32.24       30.44      3.11 o 
   1 -10  12        9.62        8.91      2.23 o 
   2 -10  12      148.87      138.45      6.48 o 
   3 -10  12      161.31      164.68      6.88 o 
   4 -10  12        0.48        1.32      2.08 o 
   5 -10  12      128.89      126.30      5.28 o 
   6 -10  12       42.92       32.39      8.91 o 
  -5  -9  12       35.43       39.88      5.62 o 
  -4  -9  12        2.17        2.11      2.69 o 
  -3  -9  12       37.03       40.33      5.32 o 
  -2  -9  12      243.91      280.67     11.06 o 
  -1  -9  12        8.71        7.12      1.94 o 
   0  -9  12      304.99      314.43      8.86 o 
   1  -9  12      243.70      259.64      8.36 o 
   2  -9  12        1.93        2.16      1.45 o 
   3  -9  12       29.78       28.31      4.86 o 
   4  -9  12      156.45      159.96      5.24 o 
   5  -9  12       14.71       13.76      5.67 o 
   6  -9  12       57.38       56.68      8.91 o 
  -5  -8  12      106.09      122.80      9.16 o 
  -4  -8  12      288.19      321.96     12.87 o 
  -3  -8  12        1.60        4.05      2.43 o 
  -2  -8  12       44.28       52.60      4.04 o 
  -1  -8  12      299.95      318.08     11.07 o 
   0  -8  12      158.40      152.17      8.10 o 
   1  -8  12      129.76      125.67      5.06 o 
   2  -8  12      356.27      338.22      8.53 o 
   3  -8  12       13.01        9.75      2.02 o 
   4  -8  12        1.39        3.12      1.94 o 
   5  -8  12       65.06       80.97      8.91 o 
   6  -8  12      113.46      106.06      9.72 o 
  -6  -7  12      104.61      104.76      8.33 o 
  -5  -7  12      103.68      103.56      7.69 o 
  -4  -7  12      129.66      146.07     11.77 o 
  -3  -7  12       90.55      116.17      9.16 o 
  -2  -7  12       53.49       48.41      7.69 o 
  -1  -7  12        0.13        1.30      1.35 o 
   0  -7  12      661.35      656.30     14.96 o 
   1  -7  12      607.63      578.83     15.38 o 
   2  -7  12       13.97        9.72      1.45 o 
   3  -7  12       74.35       70.77      2.90 o 
   4  -7  12      146.54      123.88      5.67 o 
   5  -7  12       44.68       32.82     20.24 o 
   6  -7  12      184.60      213.13     23.88 o 
  -6  -6  12        2.70        3.56      2.69 o 
  -5  -6  12      232.40      246.94      9.72 o 
  -4  -6  12      211.53      228.00      8.69 o 
  -3  -6  12      101.87       97.36      4.90 o 
  -2  -6  12      488.47      512.87     15.79 o 
  -1  -6  12      584.41      593.11     13.96 o 
   0  -6  12      164.13      160.06      4.86 o 
   1  -6  12      151.93      156.27      3.44 o 
   2  -6  12      805.11      778.83     16.00 o 
   3  -6  12        4.81        6.10      1.15 o 
   4  -6  12      171.90      156.80     12.95 o 
   5  -6  12       51.24       47.23      5.67 o 
  -7  -5  12       46.49       53.37      5.97 o 
  -6  -5  12       43.75       41.10      5.64 o 
  -5  -5  12       43.57       40.24      4.47 o 
  -4  -5  12       12.99       15.73      2.69 o 
  -3  -5  12      170.73      189.10      6.13 o 
  -2  -5  12      121.88      121.10      6.44 o 
  -1  -5  12      248.52      258.83      7.14 o 
   0  -5  12       58.78       56.95      6.48 o 
   1  -5  12      100.13      104.32      3.64 o 
   2  -5  12       28.27       28.09      1.35 o 
   3  -5  12      252.31      256.54     11.74 o 
   4  -5  12       81.96       77.36     11.34 o 
   5  -5  12       28.72       30.77      7.29 o 
  -7  -4  12        2.77        1.85      1.94 o 
  -6  -4  12        0.07        2.02      1.72 o 
  -5  -4  12        1.33        1.62      1.35 o 
  -4  -4  12      180.09      206.32      7.37 o 
  -3  -4  12        0.79        0.54      1.45 o 
  -2  -4  12     1224.49     1264.08     43.32 o 
  -1  -4  12        4.19        7.80      1.62 o 
   0  -4  12        7.43       12.56      1.15 o 
   1  -4  12      144.13      149.05      2.70 o 
   2  -4  12      352.88      356.76      8.85 o 
   3  -4  12       10.24       11.82      1.22 o 
   4  -4  12      162.53      163.55     13.76 o 
   5  -4  12       59.76       59.91      5.67 o 
  -7  -3  12       66.60       68.34      5.06 o 
  -6  -3  12      164.13      166.95      7.80 o 
  -5  -3  12       34.17       31.75      3.64 o 
  -4  -3  12       96.86       95.80      5.99 o 
  -3  -3  12      414.43      415.43     13.36 o 
  -2  -3  12       59.56       60.09      4.05 o 
  -1  -3  12        3.27        4.15      1.04 o 
   0  -3  12      130.36      130.62      2.47 o 
   1  -3  12        0.74        1.81      0.76 o 
   2  -3  12      168.24      206.46      9.72 o 
   3  -3  12      422.85      459.88     25.10 o 
   4  -3  12      143.04      161.12     13.76 o 
   5  -3  12      113.03      114.16      8.10 o 
  -7  -2  12       18.05       17.42      3.14 o 
  -6  -2  12      126.26      128.70      4.30 o 
  -5  -2  12      265.09      271.94      5.88 o 
  -4  -2  12        0.47        0.20      0.66 o 
  -3  -2  12        1.32        1.01      0.66 o 
  -2  -2  12       79.23       73.99      2.17 o 
  -1  -2  12       27.82       25.84      1.08 o 
   0  -2  12      138.69      136.60      6.88 o 
   1  -2  12      233.54      238.85     10.53 o 
   2  -2  12        6.46        8.10      3.24 o 
   3  -2  12        8.23       11.34      5.67 o 
   4  -2  12       76.99       90.68     11.34 o 
   5  -2  12       45.57       59.10      6.48 o 
  -7  -1  12      107.04      101.31      4.05 o 
  -6  -1  12      174.53      162.74      6.30 o 
  -5  -1  12       28.77       24.72      6.40 o 
  -4  -1  12        2.39        1.10      0.88 o 
  -3  -1  12      188.44      202.51     11.74 o 
  -2  -1  12      548.99      551.96     21.05 o 
  -1  -1  12        7.81        9.79      2.83 o 
   0  -1  12      441.60      455.03     17.00 o 
   1  -1  12       49.45       49.39      4.86 o 
   2  -1  12       42.51       46.96      5.67 o 
   3  -1  12       39.58       42.10      8.91 o 
   4  -1  12        0.44        0.00      3.24 o 
   5  -1  12       33.00       44.53      5.67 o 
   6  -1  12       84.53      100.40      8.10 o 
  -7   0  12       22.16       18.31      2.53 o 
  -6   0  12       12.66       11.13      1.54 o 
  -5   0  12       70.45       68.10      2.86 o 
  -4   0  12       53.41       53.98      3.29 o 
  -3   0  12      164.85      179.91     10.12 o 
  -2   0  12      265.34      261.22     17.00 o 
  -1   0  12       29.57       29.96      6.48 o 
   0   0  12      127.13      130.35      8.10 o 
   1   0  12      250.00      263.14     18.62 o 
   2   0  12      118.34      117.40      8.10 o 
   3   0  12       29.18       30.77      8.10 o 
   4   0  12       14.31       14.57      4.05 o 
   5   0  12       42.21       36.43      5.67 o 
  -7   1  12       50.68       40.68      3.64 o 
  -6   1  12       97.97       89.49      4.86 o 
  -5   1  12       59.79       49.80      2.81 o 
  -4   1  12      607.01      587.94     42.51 o 
  -3   1  12       50.64       43.59      1.75 o 
  -2   1  12      113.58      119.67      2.71 o 
  -1   1  12      135.47      136.02      8.10 o 
   0   1  12      262.06      268.00     12.14 o 
   1   1  12       17.06       20.24      7.29 o 
   2   1  12       95.23      101.21      8.10 o 
   3   1  12        0.58        1.62      2.43 o 
   4   1  12        2.13        2.43      2.43 o 
  -6   2  12        0.41       -0.93      0.93 o 
  -5   2  12        2.19        1.39      1.18 o 
  -4   2  12       18.00       17.14      1.39 o 
  -3   2  12      124.84      120.40      6.16 o 
  -2   2  12        6.22       10.53      4.86 o 
  -1   2  12        4.14        4.05      2.43 o 
   0   2  12       10.84       10.53      3.24 o 
   1   2  12      125.99      144.93      8.91 o 
   2   2  12       16.53       24.29      4.86 o 
   3   2  12       53.68       56.68      7.29 o 
   4   2  12       76.71       78.54      8.10 o 
  -5   3  12        1.47        1.08      0.93 o 
  -4   3  12      118.68      116.62      7.06 o 
  -3   3  12       39.76       44.53      4.86 o 
  -2   3  12       46.69       47.77      4.86 o 
  -1   3  12      146.33      150.60      8.91 o 
   0   3  12       20.25       12.14      4.05 o 
   1   3  12        2.97        3.24      3.24 o 
   2   3  12       81.05       92.30      8.10 o 
   3   3  12       22.55       20.24      8.91 o 
  -5   4  12        3.24        2.27      2.83 o 
  -4   4  12        0.22        0.00      1.62 o 
  -3   4  12       51.96       51.82      4.86 o 
  -2   4  12       27.01       31.58      4.86 o 
  -1   4  12       31.94       33.20      4.86 o 
   0   4  12       34.18       31.58      8.91 o 
   1   4  12       12.01        9.72      4.05 o 
  -2   5  12        5.30        5.67      2.43 o 
  -1   5  12       29.84       33.20      4.86 o 
   1 -12  13       19.24       19.32      3.11 o 
   2 -12  13       52.83       41.22      4.47 o 
  -2 -11  13      131.35      154.13      8.91 o 
  -1 -11  13        0.63       -0.81      1.72 o 
   0 -11  13       54.27       56.29      4.86 o 
   1 -11  13       24.70       32.98      3.11 o 
   2 -11  13       32.15       39.38      3.89 o 
   3 -11  13       69.03       67.44      4.45 o 
   4 -11  13       34.00       23.48      4.17 o 
  -3 -10  13       52.93       56.05      9.56 o 
  -2 -10  13        4.71        4.71      3.11 o 
  -1 -10  13      132.70      155.18     10.49 o 
   0 -10  13        4.22        5.67      3.44 o 
   1 -10  13       86.34       87.65      4.90 o 
   2 -10  13        2.22        1.50      1.94 o 
   3 -10  13       15.92       12.97      2.23 o 
   4 -10  13        6.72        4.23      3.24 o 
   5 -10  13      107.90      110.11     12.14 o 
  -4  -9  13       33.75       45.23      5.67 o 
  -3  -9  13       25.74       27.05      4.04 o 
  -2  -9  13       11.94       12.43      2.69 o 
  -1  -9  13        0.81        0.00      1.62 o 
   0  -9  13      218.66      263.33      8.83 o 
   1  -9  13      133.49      132.74      4.45 o 
   2  -9  13       17.05        8.55      2.53 o 
   3  -9  13       68.65       68.14      4.47 o 
   4  -9  13       86.45       81.83      8.50 o 
   5  -9  13        7.25        4.86      4.05 o 
  -5  -8  13       97.45      109.35      8.21 o 
  -4  -8  13       72.61       86.02      7.29 o 
  -3  -8  13       26.19       32.10      5.15 o 
  -2  -8  13       26.34       22.76      4.90 o 
  -1  -8  13      198.30      207.40      9.53 o 
   0  -8  13        3.44        4.63      1.94 o 
   1  -8  13      301.69      302.51      6.57 o 
   2  -8  13       92.23       88.51      4.05 o 
   3  -8  13        9.42        8.98      2.02 o 
   4  -8  13       54.25       52.62      2.08 o 
   5  -8  13       63.65       59.91      4.05 o 
  -5  -7  13       33.41       45.56      4.90 o 
  -4  -7  13      129.39      151.77      7.60 o 
  -3  -7  13      147.35      152.66      6.35 o 
  -2  -7  13        0.95        0.32      1.62 o 
  -1  -7  13       64.41       78.22      4.05 o 
   0  -7  13      336.74      335.69      8.50 o 
   1  -7  13       71.74       76.51      2.29 o 
   2  -7  13      168.44      176.17      6.07 o 
   3  -7  13      193.36      190.08      4.26 o 
   4  -7  13       10.53       14.57      3.24 o 
  -5  -6  13       82.07       87.44     18.62 o 
  -4  -6  13       45.33       54.64      4.17 o 
  -3  -6  13       79.13       84.97      4.26 o 
  -2  -6  13      168.35      178.12      6.05 o 
  -1  -6  13       41.17       45.62      2.83 o 
   0  -6  13       25.60       28.05      1.94 o 
   1  -6  13      109.39      102.58      2.69 o 
   2  -6  13      226.09      211.26      4.86 o 
   3  -6  13        5.81        8.15      0.79 o 
   4  -6  13      242.55      273.66     12.95 o 
  -6  -5  13        0.74       -0.89      2.23 o 
  -5  -5  13        8.28        8.91      3.44 o 
  -4  -5  13       53.46       61.24      5.26 o 
  -3  -5  13      262.68      285.86      8.98 o 
  -2  -5  13       58.86       59.12      3.89 o 
  -1  -5  13      516.57      511.71     11.45 o 
   0  -5  13      160.57      167.36      4.45 o 
   1  -5  13       74.93       76.70      1.94 o 
   2  -5  13      162.27      145.33      3.53 o 
   3  -5  13      461.27      478.51     19.43 o 
   4  -5  13        4.19        7.29      3.24 o 
  -6  -4  13       28.54       27.95      3.43 o 
  -5  -4  13        1.97        2.83      2.29 o 
  -4  -4  13       12.23        7.63      1.94 o 
  -3  -4  13      232.18      245.45     10.12 o 
  -2  -4  13      508.00      524.72     12.24 o 
  -1  -4  13       25.29       23.48      1.72 o 
   0  -4  13      240.43      241.87      4.91 o 
   1  -4  13      201.36      196.33      7.92 o 
   2  -4  13      102.61      118.21      8.10 o 
   3  -4  13       16.39       12.95      4.05 o 
   4  -4  13      137.31      140.88      8.91 o 
  -6  -3  13       36.02       36.36      6.48 o 
  -5  -3  13        0.34        0.23      1.94 o 
  -4  -3  13      170.46      159.57      5.86 o 
  -3  -3  13       20.75       22.25      1.86 o 
  -2  -3  13        0.04        1.03      0.82 o 
  -1  -3  13      282.13      295.39      6.14 o 
   0  -3  13       65.10       71.12      3.40 o 
   1  -3  13       28.09       35.62      8.10 o 
   2  -3  13      126.44      129.54      8.91 o 
   3  -3  13       62.98       70.44      6.48 o 
   4  -3  13        1.68        3.24      3.24 o 
  -6  -2  13       61.14       60.65      2.96 o 
  -5  -2  13       60.01       57.89      2.47 o 
  -4  -2  13      117.56      110.28      3.68 o 
  -3  -2  13        3.06        2.63      0.66 o 
  -2  -2  13       94.29       84.45      1.95 o 
  -1  -2  13       18.02       19.76      2.27 o 
   0  -2  13      184.01      221.04     10.53 o 
   1  -2  13      181.36      201.60     10.53 o 
   2  -2  13       20.23       22.67      4.86 o 
   3  -2  13       10.68       15.38      4.05 o 
   4  -2  13      175.47      183.79     11.34 o 
  -6  -1  13        6.42       11.39      1.94 o 
  -5  -1  13       97.83       95.92      4.26 o 
  -4  -1  13       70.77       69.19      3.24 o 
  -3  -1  13      134.40      128.77      5.67 o 
  -2  -1  13       11.85        8.61      3.64 o 
  -1  -1  13      140.39      134.40      8.10 o 
   0  -1  13       57.10       57.49      5.67 o 
   1  -1  13      121.97      134.40      8.91 o 
   2  -1  13      237.47      256.66     12.95 o 
   3  -1  13        9.77       11.34      4.05 o 
   4  -1  13        0.75        1.62      2.43 o 
  -6   0  13       10.63       10.25      1.94 o 
  -5   0  13      106.63      105.79      5.99 o 
  -4   0  13       11.80       10.69      3.24 o 
  -3   0  13       34.30       32.49      2.27 o 
  -2   0  13       49.58       55.06      8.10 o 
  -1   0  13        1.27        1.62      2.43 o 
   0   0  13       39.04       37.24      4.86 o 
   1   0  13      190.57      208.08     12.14 o 
   2   0  13        0.00        0.00      1.62 o 
   3   0  13       55.13       74.49      7.29 o 
   4   0  13       41.06       43.72     10.53 o 
  -5   1  13       67.66       64.12      3.11 o 
  -4   1  13      393.13      376.74     15.97 o 
  -3   1  13       26.09       27.53      6.48 o 
  -2   1  13       84.26       89.06      6.48 o 
  -1   1  13        5.24        4.86      2.43 o 
   0   1  13       61.47       58.30     10.53 o 
   1   1  13        7.58        6.48      3.24 o 
   2   1  13       44.39       46.96      6.48 o 
   3   1  13        6.18        4.86      3.24 o 
  -5   2  13        9.34        8.89      1.33 o 
  -4   2  13       24.60       23.48      3.24 o 
  -3   2  13       76.05       94.73      6.48 o 
  -2   2  13        5.63        9.72      3.24 o 
  -1   2  13        8.18        7.29      3.24 o 
   0   2  13       95.56       93.92     12.95 o 
   1   2  13       53.54       50.20      6.48 o 
   2   2  13       11.32       12.14      4.05 o 
  -4   3  13        9.15        4.86      2.43 o 
  -3   3  13        0.12        0.00      1.62 o 
  -2   3  13      115.11      109.30      8.10 o 
  -1   3  13       97.18      115.78      8.91 o 
   0   3  13        3.99        0.00      3.24 o 
   1   3  13        0.36       -1.62      3.24 o 
   1 -11  14       20.40       21.90      3.29 o 
  -2 -10  14        2.63        1.62      2.17 o 
  -1 -10  14       25.27       22.35      3.11 o 
   0 -10  14        2.46        0.81      1.62 o 
   1 -10  14      171.50      180.55      7.00 o 
   2 -10  14        1.43        2.91      1.35 o 
   3 -10  14       27.97       30.54      4.45 o 
  -3  -9  14       33.52       33.92      6.07 o 
  -2  -9  14       28.85       33.12      4.84 o 
  -1  -9  14       17.06       18.16      2.90 o 
   0  -9  14      336.88      375.71      9.72 o 
   1  -9  14        0.62       -2.59      2.83 o 
   2  -9  14       26.37       21.83      2.83 o 
   3  -9  14       13.30        7.38      1.15 o 
   4  -9  14        0.22        0.00      0.57 o 
  -3  -8  14        7.92        8.42      2.69 o 
  -2  -8  14        8.08        6.68      2.08 o 
  -1  -8  14       37.07       40.68      3.69 o 
   0  -8  14       40.55       42.34      2.81 o 
   1  -8  14       15.37       10.53      2.29 o 
   2  -8  14       71.33       75.43      3.69 o 
   3  -8  14       35.23       32.20      2.43 o 
   4  -8  14       16.41        4.86      2.43 o 
  -4  -7  14       40.50       42.14      7.08 o 
  -3  -7  14       75.33       67.61      4.26 o 
  -2  -7  14        7.18       12.74      2.27 o 
  -1  -7  14      148.21      162.95      4.84 o 
   0  -7  14      165.97      183.31      5.24 o 
   1  -7  14        2.87        2.70      0.72 o 
   2  -7  14      188.71      182.92      5.26 o 
   3  -7  14       29.77       17.66     10.93 o 
  -4  -6  14       50.69       56.85      5.99 o 
  -3  -6  14      117.60      128.15      5.52 o 
  -2  -6  14      183.95      195.93      5.99 o 
  -1  -6  14        0.76        2.75      1.35 o 
   0  -6  14        6.59        5.78      1.15 o 
   1  -6  14       69.56       68.01      2.08 o 
   2  -6  14       60.86       61.53      6.48 o 
   3  -6  14       52.99       53.44      6.48 o 
  -5  -5  14        7.47        5.87      2.30 o 
  -4  -5  14       60.53       60.65      5.15 o 
  -3  -5  14       72.61       66.38      3.81 o 
  -2  -5  14      108.37      102.85      4.58 o 
  -1  -5  14      131.01      132.14      3.11 o 
   0  -5  14        4.68        3.24      1.15 o 
   1  -5  14       13.40       12.95      4.05 o 
   2  -5  14      105.43      114.97      8.91 o 
   3  -5  14       62.37       70.44     11.34 o 
  -5  -4  14        5.23        3.70      2.43 o 
  -4  -4  14       10.12        7.40      6.48 o 
  -3  -4  14       68.08       73.77      6.07 o 
  -2  -4  14      105.01      119.62      3.39 o 
  -1  -4  14        1.17        1.16      0.87 o 
   0  -4  14      166.32      175.69     15.38 o 
   1  -4  14       61.18       63.15      6.48 o 
   2  -4  14        6.25        8.91      4.05 o 
   3  -4  14       34.53       28.34      8.91 o 
  -5  -3  14       63.83       64.84      3.50 o 
  -4  -3  14       11.64       10.53      1.39 o 
  -3  -3  14       11.97        8.74      1.76 o 
  -2  -3  14       39.55       41.72      2.03 o 
  -1  -3  14      246.13      260.71     12.14 o 
   0  -3  14        9.86       19.43      7.29 o 
   1  -3  14      154.01      168.41     10.53 o 
   2  -3  14       49.20       46.96      6.48 o 
   3  -3  14       12.26       12.14      7.29 o 
  -5  -2  14        1.23        1.52      1.04 o 
  -4  -2  14       56.31       63.34      6.07 o 
  -3  -2  14       46.34       45.55      3.54 o 
  -2  -2  14       23.98       25.10      4.05 o 
  -1  -2  14       14.98       20.24      4.05 o 
   0  -2  14      308.51      350.58     23.48 o 
   1  -2  14       46.88       61.53      6.48 o 
   2  -2  14       20.75       24.29      4.86 o 
   3  -2  14       71.19       65.58     12.14 o 
  -5  -1  14       13.79       10.95      1.72 o 
  -4  -1  14       25.31       22.34      3.24 o 
  -3  -1  14        8.79       10.53      3.24 o 
  -2  -1  14       11.36       19.43      4.05 o 
  -1  -1  14       32.99       37.24      4.86 o 
   0  -1  14        1.75        1.62      2.43 o 
   1  -1  14       43.16       60.72      6.48 o 
   2  -1  14       72.84       94.73      8.91 o 
   3  -1  14        1.20       -2.43      3.24 o 
  -4   0  14        2.75        0.81      1.62 o 
  -3   0  14       38.68       38.05      4.86 o 
  -2   0  14        0.83       -2.43      2.43 o 
  -1   0  14       15.46       17.00      7.29 o 
   0   0  14       99.52      114.16      8.91 o 
   1   0  14       58.76       55.87      7.29 o 
   2   0  14       49.86       53.44      7.29 o 
  -3   1  14        6.29        0.00      1.62 o 
  -2   1  14       53.85       60.72      6.48 o 
  -1   1  14        6.48        4.86      5.67 o 
   0   1  14        2.81        4.86      3.24 o 
   1   1  14       36.11       38.86      6.48 o 
  -1  -9  15       55.56       61.98      4.47 o 
   0  -9  15       77.11       66.86      5.15 o 
   1  -9  15       36.14       49.07      2.29 o 
   2  -9  15      192.89      201.10      5.67 o 
  -2  -8  15       36.70       43.52      6.07 o 
  -1  -8  15        1.38        3.82      1.94 o 
   0  -8  15        2.85        1.21      1.72 o 
   1  -8  15       34.46       28.56      2.08 o 
   2  -8  15        2.12        0.81      0.72 o 
  -3  -7  15       28.46       21.65      4.01 o 
  -2  -7  15       95.87      107.50      4.86 o 
  -1  -7  15       28.08       20.42      3.11 o 
   0  -7  15       66.53       74.15      3.69 o 
   1  -7  15        5.49        5.67      1.15 o 
   2  -7  15       56.76       63.15      7.29 o 
  -3  -6  15       74.34       83.42      6.35 o 
  -2  -6  15      240.24      244.65      6.42 o 
  -1  -6  15       16.85       14.18      2.29 o 
   0  -6  15       81.10       81.78      3.24 o 
   1  -6  15       43.09       55.06      6.48 o 
   2  -6  15       21.71       28.34      8.91 o 
   3  -6  15       74.59       76.92      8.10 o 
  -3  -5  15        0.79        0.81      1.35 o 
  -2  -5  15      133.43      142.83      5.99 o 
  -1  -5  15       91.83       98.78      8.10 o 
   0  -5  15        1.53        0.00      2.43 o 
   1  -5  15        0.58       -2.43      3.24 o 
   2  -5  15      106.00      124.69     16.19 o 
   3  -5  15       64.75       67.20      8.10 o 
  -3  -4  15       47.75       49.47      3.64 o 
  -2  -4  15      116.05      123.07     13.76 o 
  -1  -4  15        3.69        3.24      3.24 o 
   0  -4  15      171.23      170.84     10.53 o 
   1  -4  15       22.69       22.67      4.86 o 
   2  -4  15      110.15      139.26     10.53 o 
   3  -4  15       98.96      110.11      9.72 o 
  -3  -3  15        1.80        1.62      2.43 o 
  -2  -3  15       18.35       17.00      6.48 o 
  -1  -3  15       82.33       85.82      8.10 o 
   0  -3  15        1.63        2.43      3.24 o 
   1  -3  15       53.55       53.44      6.48 o 
   2  -3  15        0.78       -3.24      3.24 o 
  -3  -2  15       35.06       42.91      4.86 o 
  -2  -2  15        2.10        4.05      4.86 o 
  -1  -2  15        8.54        8.10      3.24 o 
   0  -2  15       34.95       27.53      4.86 o 
   1  -2  15       11.69       12.95      7.29 o 
   2  -2  15       39.37       38.86      6.48 o 
  -2  -1  15       36.46       44.53      9.72 o 
  -1  -1  15        9.42       12.95      4.05 o 
   0  -1  15        0.42        2.43      3.24 o 
                                                 
